# Supplementary material for: Liq_ccRCC: Identification of Clear Cell Renal Cell Carcinoma Based on the Integration of Clinical Liquid Indices
Source: Front Oncol. 2021 Jan 6;10:605769. doi: 10.3389/fonc.2020.605769 (PMC7873977; doi:10.3389/fonc.2020.605769)
Supplement: Supplementary file 1 [file Table_1.xlsx]

## Sheet: Sheet1
Supplementary Table S1. The detailed information of dataset
ID	Dataset	Diagnosis	Age	Sex	Blood urine nitrogen	Creatinine	Blood urine nitrogen/Creatinine	Uric acid	Alanine transaminase	Aspartate aminotransferase	AST/ALT	Total bilirubin	Direct bilirubin	Indirect bilirubin	Kalium	Natrium	Chlorine	CO2	Glucose	White blood cell	Neutrophile granulocyte ratio	Lymphocyte ratio	Monocyte ratio	Eosinophil ratio	Basophil ratio	Neutrophilic granulocytes	Lymphocytes	Monocytes	Eosinophil cells	Basophil count	Red blood cell count	Hemoglobin	Hematocrit	Mean corpuscular volume	Mean corpuscular hemoglobin	Mean corpuscular hemoglobin concentration	Red blood cell distribution width - SD	Red blood cell distribution width - CV	Platelet	Platelet	Mean platelet volume	Large platelet ratio	Plateletcrit	Immature granulocytes	Immature granulocyte ratio	Specific gravity	pH	Urobilinogen	White blood cell (urine)
1	training set	ccRCC	52	male	4.2	94	0.04	328	20	26	1.3	35.4	6.8	28.6	4.75	142.5	101.1	27.7	3.2	6.32	0.64	0.25	0.09	0.01	0	4.04	1.6	0.58	0.07	0.02	8.22	210	0.67	81.5	25.5	313	55	20	130	14.1	10.64	30.33	0.21	0.01	0.2	1.026	5.5	3.2	1.5
2	training set	ccRCC	58	male	4.6	64	0.07	385	35	22.84	0.69	9	3.8	5.2	3.45	141.4	101	25.7	7.4	6.49	0.61	0.31	0.05	0.03	0.01	3.98	2.01	0.29	0.17	0.04	4.4	144	0.438	99.7	32.7	328	49	13.9	98	16.7	12.4	42.9	0.12	0.02	0.29	1.019	5.5	3.2	25.3
3	training set	ccRCC	48	male	5.2	51	0.1	353	18	33	1.83	15.6	6.6	9	4.05	141.3	103.9	24.5	5.14	3.14	0.58	0.35	0.04	0.03	0	1.81	1.1	0.12	0.1	0.01	4.55	147	0.42	91.4	32.3	353	44	13.4	129	18.6	13.2	47.5	0.17	0	0	1.021	5.5	3.2	1.9
4	training set	ccRCC	45	female	4.2	59	0.07	303	50	30	0.6	7.1	2.6	4.5	3.75	140	102.5	21.4	4.83	8.73	0.7	0.23	0.04	0.03	0	6.08	1.97	0.35	0.29	0.04	4.78	132	0.42	87.8	27.6	314	42	13.3	299	16	9.8	25.1	0.29	0.02	0.29	1.022	5	3.2	1
5	training set	ccRCC	51	female	4.4	67	0.07	205	12	14	1.17	15.8	4.7	11.1	3.63	142	103.1	20.8	5.14	5.78	0.72	0.22	0.06	0	0	4.18	1.25	0.32	0.01	0.01	4.77	145	0.419	87.8	30.4	346	44	13.7	231	10.2	9.1	17.1	0.21	0.01	0.2	1.021	6.5	3.2	8.9
6	training set	ccRCC	64	male	6.1	73	0.08	508	34	24	0.71	7	2.8	4.2	3.94	143	106	22.7	5.36	5.15	0.59	0.28	0.09	0.04	0	3.03	1.42	0.47	0.22	0.01	5.28	161	0.502	95.1	30.5	320	43	12.7	134	16.1	9.5	23	0.13	0.02	0.29	1.026	6	3.2	1.4
7	training set	ccRCC	55	female	3.1	55	0.06	180	21	17	0.81	11.5	4.4	7.1	4.03	140.2	104.4	22.8	4.18	4.58	0.59	0.26	0.11	0.04	0	2.7	1.19	0.51	0.16	0.01	4.21	134	0.397	94.3	31.8	338	47	13.6	163	13.1	11.3	35.2	0.18	0.01	0.2	1.011	7.5	3.2	5.9
8	training set	ccRCC	75	female	4.7	71	0.07	465	21	22.84	1.19	15.9	6.8	9.1	4.2	141	97	27.9	6.14	6.51	0.58	0.33	0.07	0.02	0.01	3.76	2.16	0.44	0.1	0.04	6.3	180	0.54	84.9	28.6	336	46	15.1	288	10	9	17	0.26	0.02	0.29	1.02	6.19	7.14	562.41
9	training set	ccRCC	62	female	5.2	65	0.08	206	10	20	2	9.5	3.7	5.8	3.72	138.7	102	20.4	4.31	9.89	0.81	0.14	0.04	0.01	0	7.98	1.43	0.39	0.07	0.02	4.92	152	0.468	95.1	30.9	325	42	12.6	219	16.5	11.5	36.7	0.25	0.02	0.29	1.026	7	3.2	30.2
10	training set	ccRCC	77	female	4.3	80	0.05	421	22	25	1.14	8.2	4.5	3.7	3.96	142.4	104.8	25.7	4.65	4.51	0.61	0.32	0.06	0.02	0	2.74	1.42	0.25	0.07	0.02	4.18	129	0.38	89.7	30.9	344	39	12.3	234	10.6	9.3	19.6	0.22	0.01	0.2	1.007	7	3.2	0
11	training set	ccRCC	53	male	6.7	74	0.09	223	23	22.84	0.91	13.1	5.3	7.8	4.06	143	102	27.6	9.38	5.83	0.59	0.31	0.08	0.02	0	3.41	1.81	0.45	0.13	0.02	5.43	165	0.487	90	30	339	44	13.6	170	13.2	10.9	32.2	0.18	0.01	0.2	1.026	5.5	3.2	14.8
12	training set	ccRCC	53	male	5.1	80	0.06	427	21	18	0.86	9.3	3.7	5.6	4.2	145.6	105.6	19.1	5.09	6.15	0.63	0.3	0.04	0.02	0	3.88	1.84	0.25	0.1	0.02	4.96	158	0.455	91.7	31.9	347	43	12.8	234	12.8	10.5	29.4	0.25	0.06	1	1.032	5.5	3.2	0.9
13	training set	ccRCC	61	female	7.2	66	0.11	273	12	24	2	9.8	5.6	4.2	3.18	146.7	108.8	25.4	5.09	3.66	0.48	0.42	0.05	0.05	0.01	1.75	1.52	0.17	0.17	0.04	3.25	92	0.3	90.8	28.3	312	52	15.7	122	14.1	10.64	30.33	0.21	0.01	0.3	1.029	6	33	343
14	training set	ccRCC	66	male	5.2	99	0.05	336	20	18	0.9	17.1	7.5	9.6	4.22	140.7	104.4	23.6	4.54	6.1	0.67	0.25	0.05	0.03	0.01	4.08	1.51	0.31	0.15	0.03	4.75	146	0.459	97	31	318	50	14.1	231	12.6	10.9	30.9	0.25	0.02	0.3	1.024	5.5	3.2	56.9
15	training set	ccRCC	53	male	4.2	79	0.05	334	57	27	0.47	10.6	4.4	6.2	4.23	142	105	25.8	4.44	5.92	0.61	0.3	0.05	0.03	0	3.61	1.79	0.32	0.17	0.02	5.42	170	0.507	93.5	31.4	335	45	13.2	189	15.9	11.7	40.4	0.22	0.01	0.2	1.027	6	3.2	0.8
16	training set	ccRCC	44	male	4.3	83	0.05	399	27	22	0.81	14.2	5.9	8.3	3.79	144	103	22.9	3.77	8.43	0.61	0.34	0.04	0.02	0	5.11	2.85	0.3	0.14	0.03	5.01	154	0.488	97.5	30.7	315	45	12.9	285	15.9	9.5	22.5	0.27	0.02	0.29	1.02	5.5	3.2	1.2
17	training set	ccRCC	67	female	6.2	48	0.13	203	20	23	1.15	9.4	4.8	4.6	3.74	140	105	21.8	6.26	4.4	0.53	0.33	0.06	0.07	0.01	2.34	1.47	0.26	0.29	0.04	4.25	136	0.414	97.4	32	329	45	12.7	143	12.7	10	26.4	0.14	0	0	1.024	6.5	3.2	5.9
18	training set	ccRCC	68	female	5.3	85	0.06	367	8	18	2.25	9.3	4.3	5	4.05	140	103	22.2	4.63	6.9	0.69	0.22	0.06	0.02	0	4.72	1.53	0.43	0.16	0.03	4.55	133	0.425	93.4	29.2	313	46	13.4	239	10.8	9.4	20.2	0.22	0.03	0.4	1.005	6.5	3.2	9.6
19	training set	ccRCC	58	female	6.1	63	0.1	234	22	16	0.73	10	4.3	5.7	3.9	145.1	103.1	23.9	5.23	6	0.63	0.3	0.07	0	0	3.78	1.79	0.39	0.02	0.02	5.12	150	0.472	92.2	29.3	318	44	13.3	252	15.6	8.5	15.1	0.21	0.02	0.29	1.034	6	3.2	16.6
20	training set	ccRCC	49	male	5.5	110	0.05	351	28	18	0.64	8.6	3.7	4.9	4.6	140.2	103.7	24.2	4.92	4.97	0.69	0.23	0.06	0.02	0	3.43	1.16	0.28	0.08	0.01	5.21	163	0.481	92	31	339	43	12.9	214	10.9	9.7	22.3	0.21	0.01	0.2	1.023	5.5	3.2	153.4
21	training set	ccRCC	49	male	5.3	82	0.06	371	26	19	0.73	12.4	5.9	6.5	4.28	142	105	22.8	5.76	6.03	0.72	0.22	0.05	0.01	0	4.32	1.3	0.29	0.08	0.02	4.97	155	0.45	89.9	31.2	347	42	13.2	214	12.3	10.3	28.4	0.22	0.02	0.3	1.026	5.5	3.2	5.1
22	training set	ccRCC	50	male	5.9	99	0.06	376	50	35	0.7	24.5	6.8	17.7	4.47	139	99.8	19.7	5.31	6.12	0.72	0.19	0.06	0.03	0.01	4.4	1.16	0.35	0.17	0.03	4.76	152	0.446	93.7	31.9	341	50	14.8	185	19.5	12.8	48.7	0.24	0.01	0.2	1.026	5.5	3.2	0.6
23	training set	ccRCC	68	male	6.7	123	0.05	316	28	23	0.82	10.8	4.4	6.4	4.44	139.9	101.7	23.8	7.21	9.33	0.82	0.12	0.03	0.02	0	7.64	1.11	0.32	0.17	0.03	4.96	144	0.42	85.3	29	340	45	14.4	158	15.2	11.5	38	0.18	0.06	0.6	1.014	6.5	3.2	1
24	training set	ccRCC	59	male	8	62	0.13	193	15	23	1.53	6.2	3.3	2.9	4.87	139	95	27.7	3.68	6.1	0.68	0.22	0.07	0.02	0.01	4.16	1.33	0.45	0.12	0.04	5.06	111	0.391	77.3	22	284	45	16.5	426	15.8	8.2	16	0.35	0.02	0.29	1.018	7.5	3.2	4.7
25	training set	ccRCC	62	female	4.2	45	0.09	175	33	21	0.64	13.9	4.8	9.1	3.89	138	102	24.3	4.68	3.66	0.51	0.35	0.07	0.06	0	1.86	1.29	0.26	0.23	0.01	4.68	142	0.437	93.4	30.3	325	45	13.3	180	17.9	12.9	47.3	0.23	0.01	0.3	1.019	6	3.2	1
26	training set	ccRCC	48	male	6	135	0.04	261	9	22	2.44	4	2.6	1.4	4.77	139	105	22.3	5.32	7.49	0.56	0.33	0.08	0.03	0	4.19	2.45	0.57	0.24	0.02	4.21	115	0.367	87.2	27.3	313	45	14.3	303	8.9	8.8	15.1	0.27	0.02	0.3	1.017	7	3.2	2.1
27	training set	ccRCC	68	male	5.9	91	0.06	374	14	16	1.14	10.3	4.6	5.7	3.85	142.8	101.7	25.1	6.89	8.81	0.73	0.18	0.06	0.03	0	6.42	1.6	0.49	0.27	0.03	4.9	136	0.428	87.3	27.7	317	43	13.7	280	16.5	10.2	28.3	0.29	0.02	0.29	1.019	7	3.2	1.3
28	training set	ccRCC	53	male	4.7	70	0.07	420	13	18	1.38	16.3	6.6	9.7	4.09	144.3	106	22.7	3.64	6.92	0.7	0.17	0.08	0.04	0.01	4.83	1.19	0.56	0.24	0.04	4.68	139	0.42	88.7	29.7	335	45	14.2	164	13.3	11	31.9	0.18	0.06	0.9	1.02	6	3.2	39
29	training set	ccRCC	69	male	8.6	95	0.09	376	21	20	0.95	13.2	5.3	7.9	3.94	140	104	22.3	4.79	4.59	0.57	0.36	0.06	0.01	0	2.59	1.65	0.28	0.04	0.01	4.79	147	0.444	92.7	30.7	331	48	14	124	15.6	11.8	42	0.15	0.02	0.4	1.035	6	3.2	0.4
30	training set	ccRCC	59	male	5.68	82.61	0.07	307.31	27.15	22.84	1.11	13.9	5.33	7.34	4.05	141.12	103.09	23.54	5.39	7.86	0.8	0.15	0.04	0	0	6.32	1.18	0.33	0	0.01	4.81	147	0.415	86.3	30.6	354	41	13.1	169	16.2	11.8	38.8	0.2	0.02	0.3	1.019	5	3.2	0.3
31	training set	ccRCC	83	male	13.5	114	0.12	361	11	19	1.73	8.3	3.8	4.5	4.54	140	104	16.5	7.02	4.86	0.52	0.32	0.06	0.09	0	2.55	1.57	0.27	0.44	0.02	4.57	124	0.409	89.5	27.1	303	44	13.5	196	11.7	9.9	25.2	0.19	0.01	0.2	1.022	6.5	3.2	0.8
32	training set	ccRCC	55	male	4.6	72	0.06	320	24	20	0.83	9.3	4.4	4.9	3.31	146.2	108.5	23.4	7.6	5.67	0.74	0.18	0.04	0.03	0.01	4.2	1.01	0.23	0.15	0.04	5.16	159	0.477	92.4	30.8	333	46	14	110	14.1	10.64	30.33	0.21	0.04	0.7	1.028	5.5	3.2	3.3
33	training set	ccRCC	63	male	7.4	83	0.09	454	36	18	0.5	15.2	5.2	10	4.03	140	105	20.3	5.11	5.04	0.64	0.27	0.05	0.02	0.01	3.25	1.38	0.25	0.09	0.05	5.93	181	0.518	87.4	30.5	349	45	14.1	131	12.3	9.8	25.2	0.13	0.02	0.4	1.027	6	3.2	1.8
34	training set	ccRCC	73	male	5.8	68	0.09	262	15	14	0.93	8.4	4.4	4	4.44	137	101.5	26.1	5.26	7.45	0.71	0.19	0.08	0.02	0	5.29	1.39	0.56	0.16	0.03	4.53	119	0.383	84.5	26.3	311	45	14.6	187	9.4	8.6	15	0.16	0.02	0.3	1.005	6	3.2	39.9
35	training set	ccRCC	18	male	5.5	88	0.06	194	18	19	1.06	42.5	12.9	29.6	4.4	143	102	24.1	4.9	4.42	0.41	0.52	0.05	0.01	0.01	1.8	2.31	0.2	0.05	0.06	5.39	166	0.478	89	31	347	40	12.7	222	9	8.7	13.6	0.19	0	0	1.031	5.5	3.2	6.5
36	training set	ccRCC	51	male	5.5	112	0.05	369	21	14	0.67	6.5	3.3	3.2	4.42	142.7	104.4	22	4.47	5.33	0.67	0.22	0.06	0.05	0	3.57	1.16	0.33	0.24	0.02	4.03	106	0.339	84	26	313	46	15.1	281	11.6	9.7	23.3	0.27	0.01	0.2	1.014	6	3.2	72.5
37	training set	ccRCC	52	female	3.6	49.5	0.07	317	20	22.84	0.7	6.5	5.33	7.34	4.19	137.6	103.6	26.1	7.94	7.55	0.74	0.19	0.04	0.02	0.01	5.6	1.43	0.3	0.16	0.04	5.14	144	0.436	84.8	28	330	44	14.2	258	13.4	10.6	30.9	0.27	0.02	0.3	1.045	6	3.2	0.7
38	training set	ccRCC	46	female	4.4	53	0.08	193	89	53	0.6	13.1	5.8	7.3	4.23	142	103	25.6	5.09	7.84	0.69	0.27	0.04	0	0	5.37	2.08	0.34	0.02	0.02	5	144	0.455	91	28.8	316	44	13.2	349	9.3	8.6	14.7	0.3	0.01	0.1	1.044	7	3.2	2.4
39	training set	ccRCC	77	female	5.4	69	0.08	256	16	16	1	5.2	2.6	2.6	4.05	140	103	24.4	6.65	5.97	0.74	0.19	0.05	0.01	0	4.42	1.16	0.31	0.06	0.02	4.6	144	0.44	95.6	31.3	328	45	13.2	170	16.7	11.7	37.5	0.2	0.02	0.29	1.012	7.5	3.2	8.3
40	training set	ccRCC	53	male	4	80	0.05	249	112	22.84	0.46	19.4	12.2	7.2	3.19	141.7	105.4	20.9	5.77	5.42	0.62	0.31	0.05	0.02	0	3.35	1.68	0.26	0.12	0.01	4.25	121	0.39	91.9	28.6	311	43	13.3	161	16.5	14.4	56.1	0.23	0.02	0.29	1.015	6	3.2	14.5
41	training set	ccRCC	63	female	6.5	59	0.11	218	11	16	1.45	33.2	14.6	18.6	3.98	142.4	104.9	21.9	7.6	3.8	0.71	0.23	0.05	0.01	0	2.7	0.87	0.18	0.04	0.01	3.15	98	0.29	92.1	31.2	338	51	15.9	138	16.2	10.4	29.5	0.14	0.02	0.29	1.026	5.5	3.2	2.2
42	training set	ccRCC	64	male	6.1	97	0.06	196	18	28	1.56	7.9	3	4.9	4.19	143.5	108.2	22.1	4.33	6.25	0.61	0.33	0.04	0.02	0	3.81	2.06	0.27	0.09	0.02	4.61	140	0.437	94.9	30.4	321	42	12.5	167	15.9	10.2	26	0.17	0.02	0.29	1.024	6	3.2	1.6
43	training set	ccRCC	56	male	5.1	67	0.08	347	24	18	0.75	27.3	11.2	16.1	3.68	140.6	102.9	19.6	6.47	6.66	0.72	0.25	0.03	0.01	0	4.81	1.63	0.17	0.04	0.01	6.32	192	0.566	90	30	339	43	13.1	177	13.9	11.3	35.7	0.2	0	0	1.033	5.5	3.2	78.8
44	training set	ccRCC	56	male	4.5	79	0.06	308	16	22.84	1	10.6	4.5	6.1	3.34	143	104	26.6	4.6	5.58	0.59	0.27	0.1	0.02	0.01	3.31	1.53	0.58	0.11	0.04	5.43	162	0.489	90	30	331	46	14	172	14.1	10.64	30.33	0.21	0.01	0.2	1.013	6	3.2	1.9
45	training set	ccRCC	62	male	4.9	141	0.03	274	9	22.84	1.67	12.8	5.3	7.5	3.93	135	101	22.1	10.97	12	0.84	0.1	0.06	0	0	10.02	1.21	0.69	0.01	0.02	4.82	140	0.437	90.6	29.1	321	39	12.2	153	17	12	38	0.18	0.02	0.29	1.018	6	3.2	25.7
46	training set	ccRCC	75	female	12.7	236	0.05	202	2	22.84	16.5	22.2	15.6	6.6	3.42	145.2	101.1	18.7	4.52	5.8	0.56	0.35	0.06	0.03	0	3.22	2.03	0.37	0.15	0.02	4.68	134	0.403	86	29	333	42	13.3	213	8.4	8.3	10.5	0.18	0.01	0.2	1.015	6	3.2	13.1
47	training set	ccRCC	52	female	6.6	84	0.08	285	9	22	2.44	14.2	6.6	7.6	3.92	135.7	103.6	23.6	4.51	4.26	0.64	0.29	0.05	0.01	0	2.74	1.23	0.21	0.06	0.01	4.15	129	0.378	91	31	341	42	12.7	180	8.2	8	10.1	0.14	0.01	0.2	1.031	5.5	3.2	203.8
48	training set	ccRCC	50	male	5.7	87	0.07	319	25	25	1	7	2.8	4.2	5.17	139	100	24.8	3.75	6.73	0.65	0.22	0.11	0.01	0.01	4.38	1.47	0.76	0.07	0.04	4.36	124	0.378	86.7	28.4	328	42	13.1	251	14.4	11.1	35.3	0.28	0.01	0.1	1.016	7	3.2	1.4
49	training set	ccRCC	52	female	5	66	0.08	304	24	18	0.75	6.1	3.8	2.3	4.36	137.8	100.8	24.8	3.85	4.64	0.51	0.37	0.05	0.07	0	2.36	1.7	0.23	0.34	0.01	4.71	109	0.364	77	23	299	50	17.7	298	9.6	9	16.8	0.27	0	0	1.012	6.5	3.2	2.8
50	training set	ccRCC	54	female	5	66	0.08	304	24	18	0.75	6.1	3.8	2.3	4.36	137.8	100.8	24.8	3.85	4.64	0.51	0.37	0.05	0.07	0	2.36	1.7	0.23	0.34	0.01	4.71	109	0.364	77	23	299	50	17.7	298	9.6	9	16.8	0.27	0	0	1.012	6.5	3.2	2.8
51	training set	ccRCC	52	female	2.9	41	0.07	130	41	22.84	0.95	7.7	5.7	2	4.63	133.7	101.3	25.5	4.93	8.5	0.67	0.22	0.09	0.01	0	5.67	1.9	0.78	0.06	0.02	3.75	91	0.292	78	24	312	56	20	440	9	8	12	0.36	0.02	0.29	1.016	7.5	3.2	0
52	training set	ccRCC	72	male	9.6	90	0.11	495	8	15	1.88	5	2	3	4.2	137	100.9	18.3	6.6	7.48	0.82	0.13	0.06	0	0	6.09	0.93	0.43	0.01	0.02	4.66	135	0.413	88.6	29.1	328	42	13.5	205	16.1	10.3	29	0.21	0.02	0.29	1.024	5.5	3.2	0.5
53	training set	ccRCC	58	male	2.4	68	0.04	231	17	18	1.06	17.3	12.2	5.1	4.06	137	100	26.1	4.74	7.68	0.76	0.14	0.11	0	0	5.8	1.04	0.81	0.02	0.01	3.89	116	0.354	91.1	29.8	327	44	13.7	164	16.5	10.9	32.3	0.18	0.02	0.29	1.011	7	3.2	85.2
54	training set	ccRCC	50	female	2.5	44	0.06	98	24	30	1.25	6.2	3.7	2.5	4.45	136.3	102.3	25.3	3.87	2.44	0.63	0.27	0.1	0	0	1.54	0.66	0.23	0	0.01	3.17	83	0.276	86.9	26.1	301	43	13.8	135	16.4	11.2	35.8	0.15	0.02	0.29	1.015	7.5	3.2	54.7
55	training set	ccRCC	62	male	1.4	52	0.03	312	11	16	1.45	5.2	2.5	2.7	4.01	134.4	94.6	23.2	10.51	10.56	0.73	0.17	0.08	0.01	0	7.75	1.75	0.88	0.13	0.02	3.89	115	0.327	84	30	352	45	14.6	264	8.8	8.8	16.1	0.23	0.03	0.3	1.02	6.19	7.14	562.41
56	training set	ccRCC	68	female	7.1	112	0.06	339	21	20	0.95	6.2	3	3.2	4.16	137.4	100	21.2	4.5	8.64	0.7	0.24	0.06	0.01	0	6.02	2.07	0.48	0.04	0.01	4.4	131	0.365	83	30	359	40	13.1	316	8.7	8.4	12.1	0.27	0.02	0.2	1.012	6.5	3.2	15.8
57	training set	ccRCC	38	male	3.4	66	0.05	214	26	14	0.54	11.8	6.8	5	4.7	136.9	96.8	24.8	5.77	7.43	0.74	0.19	0.07	0	0	5.47	1.43	0.51	0.01	0.01	4.49	120	0.383	85.2	26.8	314	37	12.3	489	15.5	8.4	14.7	0.41	0.02	0.29	1.02	7	3.2	4.8
58	training set	ccRCC	60	male	4.6	64	0.07	352	9	11	1.22	16.7	6.1	10.6	4.19	139	102	23.2	5.42	8.21	0.72	0.21	0.06	0.02	0	5.89	1.7	0.47	0.12	0.01	4.8	145	0.43	89.6	30.2	337	45	13.7	267	7.9	7.8	8.3	0.21	0.02	0.2	1.018	7.5	3.2	1
59	training set	ccRCC	62	female	5.7	94	0.06	196	11	13	1.18	8	4.6	3.4	4.49	139	102	22.5	7.19	7.81	0.86	0.09	0.04	0.01	0	6.71	0.71	0.29	0.06	0.01	4.08	109	0.354	86.8	26.7	308	50	15.8	216	8.9	8.7	14.5	0.19	0.03	0.4	1.035	5.5	3.2	676.1
60	training set	ccRCC	46	male	5.2	79	0.07	341	24	21	0.88	29	9.3	19.7	4.06	140.6	102.4	21.9	5.68	5.99	0.65	0.29	0.05	0.01	0	3.88	1.73	0.32	0.05	0.01	5.5	164	0.49	89.1	29.9	335	41	13.1	225	16.1	10.4	28.6	0.23	0.02	0.29	1.032	6	3.2	0.5
61	training set	ccRCC	72	male	8.2	99	0.08	454	20	19	0.95	36.2	13.3	22.9	4.28	145	102	26.5	9.56	4.79	0.56	0.33	0.08	0.03	0	2.66	1.57	0.4	0.12	0.02	5.6	174	0.51	91.1	31.1	341	45	13.7	183	11.1	9.9	24.4	0.18	0.02	0.4	1.031	5.5	3.2	0.5
62	training set	ccRCC	52	male	5.6	94	0.06	359	11	21	1.91	11.9	4.3	7.6	4.27	139.2	102.3	22.5	5.43	3.47	0.46	0.41	0.08	0.03	0.01	1.61	1.41	0.29	0.1	0.04	4.65	152	0.459	98.7	32.7	331	52	14.2	178	11.9	10.4	28	0.19	0.02	0.6	1.019	7	3.2	1.6
63	training set	ccRCC	49	male	5.6	87	0.06	466	19	18	0.95	14.7	5.4	9.3	4.54	144.4	101.3	24.8	4.66	7.42	0.55	0.37	0.06	0.02	0	4.06	2.77	0.41	0.16	0.02	5.4	174	0.561	103.9	32.3	311	43	11.5	239	16.4	10.9	32.5	0.26	0.02	0.29	1.03	5.5	3.2	24.7
64	training set	ccRCC	39	male	4	129	0.03	449	20	20	1	20	8.6	11.4	3.83	139.9	102.8	25.4	4.48	6.1	0.53	0.41	0.04	0.02	0	3.2	2.5	0.26	0.1	0.02	5.47	169	0.47	85.7	30.9	360	39	12.5	153	14.1	10.7	30.9	0.16	0.02	0.3	1.01	6.5	3.2	0.7
65	training set	ccRCC	66	female	2.9	70	0.04	262	17	19	1.12	13.5	6.1	7.4	3.61	139	102	22.1	4.85	5.01	0.67	0.25	0.06	0.02	0	3.33	1.23	0.32	0.11	0.02	3.74	107	0.325	86.9	28.7	330	40	12.9	188	16.3	11.1	33.8	0.21	0.02	0.29	1.01	7	3.2	0.2
66	training set	ccRCC	67	female	4.3	69	0.06	264	12	16	1.33	8.6	4.3	4.3	3.44	141.4	103.9	22.7	5.52	4.5	0.58	0.31	0.1	0.01	0.01	2.61	1.37	0.43	0.07	0.02	4.54	142	0.42	92.5	31.2	337	39	12.1	207	16.3	9.6	23.6	0.2	0.02	0.29	1.016	6.5	3.2	89.7
67	training set	ccRCC	42	female	6	65	0.09	223	26	23	0.88	5.8	2.3	3.5	4.54	138	100.6	25	4.26	7.33	0.61	0.3	0.08	0.02	0	4.43	2.17	0.58	0.13	0.02	4.3	129	0.419	97.5	29.9	307	43	12.4	151	16.7	13.4	49.8	0.2	0.02	0.29	1.022	7	3.2	4.3
68	training set	ccRCC	56	male	5.2	68.9	0.08	193	268	22.84	0.53	350.9	5.33	7.34	3.46	140.8	102.5	22.9	7.87	6.54	0.75	0.14	0.07	0.04	0	4.92	0.92	0.43	0.25	0.02	4.53	142	0.431	95.1	31.4	330	43	12.9	126	16.5	12.4	44.6	0.16	0.02	0.29	1.009	6.5	3.2	0
69	training set	ccRCC	53	female	2.8	61.4	0.05	158	17	22.84	0.94	8.8	5.33	7.34	3.71	143.8	103.9	23	5.58	4.69	0.58	0.35	0.06	0.01	0	2.71	1.64	0.28	0.04	0.02	3.92	128	0.375	96	33	341	46	13.4	236	11.7	10	24.5	0.23	0	0	1.011	7	3.2	1
70	training set	ccRCC	66	male	4.4	65	0.07	180	27.15	31	0.82	14.5	4.8	9.7	4.5	144.7	104.9	30.3	3.32	5.1	0.5	0.38	0.08	0.04	0.01	2.54	1.91	0.38	0.21	0.05	5.13	157	0.46	90.4	30.6	338	45	13.7	236	9.8	9.2	18	0.22	0.01	0.2	1.018	7	3.2	18
71	training set	ccRCC	74	female	6.7	72	0.09	354	35	39	1.11	15.2	8.1	7.1	3.88	143.3	106.7	19.2	5.32	4.25	0.65	0.26	0.05	0.03	0	2.77	1.12	0.23	0.11	0.01	4.16	127	0.385	92.5	30.5	330	49	14.5	111	12.9	11	33.3	0.12	0.01	0.2	1.02	5.5	3.2	0.6
72	training set	ccRCC	48	female	5.8	78	0.07	383	79	43	0.54	10.2	4.5	5.7	3.75	140.4	97.9	26.8	5.09	6.5	0.56	0.38	0.04	0.01	0	3.67	2.47	0.28	0.05	0.01	5	153	0.445	89	31	344	39	12.3	238	9.4	8.6	13.8	0.2	0.02	0.3	1.019	7	3.2	562.41
73	training set	ccRCC	63	female	4.9	95	0.05	236	8	22.84	2.5	6	3.3	2.7	3.82	140	102	22.5	4.57	5.32	0.49	0.44	0.04	0.02	0.01	2.59	2.33	0.22	0.12	0.05	3.37	96	0.294	87	29	327	45	14.1	213	9.5	8.9	15.9	0.19	0.01	0.2	1.01	6	3.2	0.9
74	training set	ccRCC	55	female	4.1	78	0.05	251	16	21	1.31	11.9	5.5	6.4	4.45	144.3	107.1	26	4.78	3.89	0.57	0.37	0.05	0.01	0	2.21	1.44	0.18	0.05	0.01	4.54	135	0.442	97.3	29.7	305	46	13.2	126	16.3	10.1	26.8	0.13	0.02	0.29	1.026	5.5	3.2	9
75	training set	ccRCC	49	male	6.1	80	0.08	318	57	39	0.68	16.4	7.8	8.6	3.64	144.6	103.9	23	4.82	6.28	0.77	0.21	0.02	0	0	4.82	1.31	0.13	0	0.01	3.81	132	0.401	105	35	329	51	13.4	109	15.3	11.7	40.3	0.13	0.01	0.2	1.027	7.5	3.2	1
76	training set	ccRCC	47	male	6.4	97	0.07	418	29	15	0.52	5.6	2.3	3.3	4.52	143.1	103.8	23	4.55	8.23	0.48	0.42	0.07	0.02	0	3.98	3.44	0.59	0.16	0.03	4.4	145	0.427	97	33	340	46	13.1	178	11.8	10.2	27.5	0.18	0.03	0.4	1.032	6	3.2	4.6
77	training set	ccRCC	66	female	5.5	41	0.13	187	12	22	1.83	10.1	3.6	6.5	4.05	141.12	103.09	23.54	4.51	5.4	0.52	0.28	0.04	0.16	0	2.8	1.53	0.2	0.84	0.02	3.91	128	0.39	98.7	32.7	332	47	13	191	10.2	9.3	19.7	0.18	0.01	0.2	1.02	6.5	3.2	165.8
78	training set	ccRCC	54	male	7.3	122	0.06	347	27.15	16	1	10.9	4.1	6.8	3.92	143.3	104.1	25.1	4.1	7.31	0.64	0.25	0.06	0.04	0.01	4.69	1.83	0.45	0.3	0.04	4.9	151	0.479	97.8	30.8	315	44	12.8	176	16.4	12.6	43.5	0.22	0.02	0.29	1.02	6.5	3.2	4.1
79	training set	ccRCC	55	male	8.1	74	0.11	264	29	22.84	0.59	5.8	2.7	3.1	3.56	142.3	104.4	25.5	5.84	6.72	0.8	0.14	0.05	0	0	5.39	0.93	0.35	0.03	0.02	3.61	114	0.346	95.7	31.5	329	44	13	239	16.7	11.1	33	0.27	0.02	0.29	1.02	6.19	7.14	562.41
80	training set	ccRCC	75	female	5.2	82	0.06	323	13	21	1.62	15.4	5.7	9.7	3.37	138.1	98.8	24.6	4.78	5.93	0.69	0.24	0.05	0.01	0	4.12	1.44	0.31	0.04	0.01	4.65	137	0.407	88	30	337	41	12.7	214	13.9	11.3	36.7	0.24	0.01	0.2	1.017	6	3.2	2.7
81	training set	ccRCC	69	female	6.1	56.9	0.11	285	39	22.84	3.36	16.3	5.33	7.34	3.82	136.4	105.7	25.7	8.65	9.8	0.81	0.14	0.05	0	0	7.96	1.37	0.48	0.01	0.01	4.28	118	0.368	85.9	27.7	322	39	12.9	130	16	10	28	0.13	0.02	0.29	1.025	5.5	3.2	0
82	training set	ccRCC	75	male	8.1	96	0.08	391	18	21	1.17	19.6	7.9	11.7	4.08	139.2	103.5	24.3	4.29	4.32	0.66	0.26	0.06	0.02	0	2.84	1.14	0.25	0.07	0.01	4.8	157	0.446	93	33	352	44	13.2	103	10.2	9.6	21.5	0.1	0.01	0.2	1.024	6.5	3.2	6.4
83	training set	ccRCC	60	male	4.6	85	0.05	394	49	36	0.73	6.9	3.7	3.2	4.35	142.1	104.1	21.9	4.81	4.75	0.5	0.35	0.1	0.05	0.01	2.36	1.67	0.47	0.23	0.02	4.9	158	0.489	100	32.2	322	46	12.9	166	16	11.1	33	0.18	0.02	0.29	1.023	5.5	3.2	1.2
84	training set	ccRCC	71	male	12.1	166	0.07	541	17	14	0.82	19	8.4	10.6	4.17	136	101	20.9	6.63	5.98	0.77	0.14	0.08	0.01	0	4.6	0.82	0.47	0.07	0.01	2.98	96	0.289	97	32.2	332	54	15.2	89	15.2	11.6	37.9	0.1	0.01	0.2	1.02	6.19	7.14	562.41
85	training set	ccRCC	55	female	2.8	65	0.04	187	12	11	0.92	6.8	4	2.8	4.11	142	104	24	4.72	8.01	0.57	0.33	0.08	0.02	0.01	4.53	2.6	0.65	0.19	0.04	3.64	83	0.299	82.2	22.9	279	51	17.8	356	15.9	8.9	19.8	0.32	0.02	0.29	1.014	6.5	3.2	11.6
86	training set	ccRCC	60	female	3.8	63	0.06	237	51	22.84	0.73	20	9	11	3.5	141	104	22.2	4.3	3.5	0.58	0.32	0.09	0.01	0	2.01	1.09	0.31	0.03	0.01	3.01	90	0.277	92	29.9	325	56	17.1	112	19	13	48	0.14	0.02	0.29	1.025	6	33	2.9
87	training set	ccRCC	43	male	5.5	86	0.06	465	104	55	0.53	11.8	5.1	6.7	4	138.5	100.4	21.1	6.42	6.59	0.61	0.31	0.06	0.01	0.01	4.03	2.03	0.39	0.07	0.04	5.52	175	0.466	84	32	376	39	13	189	13.1	10.1	26.6	0.19	0.03	0.5	1.02	6	3.2	0
88	training set	ccRCC	50	male	5.9	96	0.06	474	30	17	0.57	22.6	7.5	15.1	4.47	139	103	22.1	5.25	4.31	0.63	0.26	0.07	0.03	0.01	2.72	1.13	0.29	0.13	0.03	5.16	168	0.48	93	32.6	350	44	12.8	177	11.9	10.4	27.3	0.18	0.01	0.2	1.021	6	3.2	1.9
89	training set	ccRCC	52	male	5.5	96	0.06	257	12	21	1.75	4.6	1.9	2.7	3.94	136	99.7	22.5	4.36	5.23	0.42	0.45	0.05	0.07	0.01	2.2	2.34	0.28	0.37	0.04	4.37	134	0.408	93.4	30.6	327	38	11.6	234	15.6	7.5	10	0.18	0.02	0.29	1.017	5.5	3.2	64.1
90	training set	ccRCC	64	female	3.9	38	0.1	207	24	18	0.75	7.6	4.8	2.8	3.79	142	104	26.8	5.91	3.1	0.48	0.42	0.06	0.01	0	1.5	1.29	0.27	0.03	0.01	3.98	112	0.33	83.7	28.1	336	39	12.7	161	11.1	9.9	24.2	0.16	0	0	1.013	6	3.2	43.1
91	training set	ccRCC	58	female	6.1	53	0.12	215	24	25	1.04	13.2	4.7	8.5	4.03	140.5	103.6	21.4	6.28	3.37	0.32	0.52	0.06	0.09	0.01	1.09	1.76	0.19	0.3	0.03	4.05	123	0.352	87	30	349	44	13.8	186	10.6	9.4	19.7	0.17	0	0	1.031	6	3.2	1131.6
92	training set	ccRCC	50	female	3.4	56	0.06	259	61	22.84	0.75	6.8	3.1	3.7	3.59	137.5	99.8	22.2	5.97	4.06	0.66	0.27	0.05	0.01	0	2.67	1.11	0.21	0.05	0.01	4.6	126	0.386	83.9	27.4	326	50	16.7	177	9	8.5	13.5	0.15	0.01	0.2	1.022	6.5	3.2	3.8
93	training set	ccRCC	50	male	4.2	93	0.05	274	18	15	0.83	27.2	7.8	19.4	4.08	138.6	100.4	27.7	5.59	7.29	0.73	0.21	0.05	0.01	0	5.31	1.52	0.38	0.06	0.02	5.36	161	0.489	91.2	30	329	44	13.6	199	16.4	10.3	27.9	0.2	0.02	0.29	1.022	6	3.2	2.5
94	training set	ccRCC	52	male	6.7	64	0.1	437	67	22.84	0.51	14.5	5.6	8.9	4.58	137	103	21.8	5.88	7.26	0.55	0.33	0.08	0.03	0.01	4.02	2.42	0.57	0.18	0.05	6.64	199	0.576	86.7	30	345	41	13	181	15	11.4	38.2	0.21	0.02	0.3	1.02	6.19	7.14	562.41
95	training set	ccRCC	41	male	5.5	90	0.06	266	79	51	0.65	13.8	5.3	8.5	3.85	140.9	100.4	27.1	5.65	8.2	0.52	0.41	0.05	0.03	0	4.26	3.33	0.39	0.21	0.01	5.19	160	0.482	92.7	30.9	333	40	12.3	183	16.1	8.9	19.6	0.16	0.02	0.29	1.03	6.5	3.2	1.8
96	training set	ccRCC	36	female	5.5	61	0.09	215	133	87	0.65	14.6	4.8	9.8	4.47	139	105.6	15.1	4.09	6.28	0.64	0.22	0.07	0.05	0.02	4.01	1.36	0.47	0.3	0.14	4.66	142	0.436	93.6	30.5	326	49	14.8	193	16.5	12.3	42.4	0.24	0.02	0.29	1.01	6.5	3.2	48.1
97	training set	ccRCC	66	female	4.6	96	0.05	265	27.15	24	1.09	10.2	3.8	6.4	3.92	142.3	104	20.3	3.97	4.51	0.67	0.25	0.05	0.03	0	3.03	1.11	0.22	0.12	0.02	4.53	136	0.41	91.4	30	329	43	13	237	10.8	9.7	22.5	0.23	0.01	0.2	1.016	5.5	3.2	30.7
98	training set	ccRCC	64	male	3.9	72	0.05	274	18	22	1.22	14.3	6.6	7.7	4	141	105	20.8	4.38	6.35	0.5	0.36	0.08	0.06	0.01	3.15	2.29	0.51	0.37	0.03	5.15	161	0.464	90.1	31.3	347	44	13.4	168	10.1	9.1	18.1	0.15	0	0	1.02	6	3.2	4.8
99	training set	ccRCC	55	female	6.4	75	0.09	230	24	27	1.13	6.5	2.9	3.6	4	142.1	105.3	21.1	5.22	5.26	0.51	0.44	0.04	0.01	0	2.68	2.31	0.21	0.03	0.02	5.52	158	0.487	88	29	324	43	13.4	236	15.4	11.4	37	0.27	0.01	0.2	1.034	6.5	3.2	12.8
100	training set	ccRCC	70	male	7.5	85	0.09	334	55	30	0.55	39.4	18.1	21.3	3.29	144	107	22.9	6.01	4.89	0.68	0.22	0.08	0.02	0	3.3	1.08	0.4	0.09	0.01	4.2	137	0.402	96	33	341	56	16.4	68	14.1	10.64	30.33	0.21	0.01	0.2	1.016	7	33	0.1
101	training set	ccRCC	66	male	5.1	80	0.06	294	17	12	0.71	12.6	5	7.6	3.92	137.9	99.3	27.3	9.06	4.62	0.55	0.35	0.08	0.01	0	2.55	1.6	0.39	0.05	0.02	4.83	141	0.42	87.8	29.2	333	42	13	193	12.5	10.1	26.6	0.2	0.01	0.2	1.016	6	3.2	1.3
102	training set	ccRCC	52	male	4.8	81	0.06	345	15	21	1.4	19.8	6.2	13.6	3.79	143.2	103.4	22.2	4.67	4.65	0.48	0.42	0.07	0.02	0	2.24	1.95	0.32	0.1	0.02	4.74	147	0.433	91.4	31	339	46	13.9	106	14.1	10.64	30.33	0.21	0.02	0.4	1.01	6	3.2	1
103	training set	ccRCC	34	female	6	51	0.12	255	11	14	1.27	7.6	3.8	3.8	3.77	138.4	104.1	25.7	4.52	5.52	0.59	0.29	0.09	0.02	0.01	3.26	1.62	0.5	0.11	0.03	4.4	125	0.408	92.6	28.5	308	40	12.2	152	16.2	10.5	29.7	0.16	0.02	0.29	1.045	6	33	25.1
104	training set	ccRCC	47	male	5.1	76	0.07	288	19	20	1.05	10.4	3.7	6.7	4.74	139	101	27	4.11	7.53	0.65	0.26	0.08	0.01	0.01	4.86	1.93	0.6	0.06	0.07	4.51	157	0.47	104.2	34.8	334	49	13	229	11.6	9.9	24.4	0.23	0.01	0.1	1.015	6.5	3.2	0.1
105	training set	ccRCC	60	female	7	52	0.13	300	12	22.84	1.25	10.1	5	5.1	3.84	144	104	23.2	4.39	4.36	0.62	0.28	0.06	0.02	0.01	2.72	1.22	0.27	0.09	0.04	4.22	126	0.395	94	30	319	55	16.1	87	14.1	10.64	30.33	0.21	0.02	0.5	1.025	6.5	3.2	33.1
106	training set	ccRCC	53	male	3.9	80	0.05	409	20	18	0.9	18.5	7.8	10.7	4.32	137.5	97.4	28.5	5.13	5.45	0.65	0.28	0.06	0	0	3.55	1.53	0.32	0.02	0.01	5.75	178	0.507	88	31	351	47	14.8	188	13	10.6	31.1	0.2	0.02	0.4	1.011	6.5	3.2	4.8
107	training set	ccRCC	48	female	3.2	76	0.04	257	25	39	1.56	9.6	5.4	4.2	3.45	139	98	24.6	5.57	10.05	0.81	0.11	0.07	0	0	8.15	1.12	0.73	0	0.02	4.44	126	0.382	86	28.4	330	40	12.7	298	8.9	8.5	12.9	0.25	0.03	0.3	1.02	6.19	7.14	562.41
108	training set	ccRCC	50	female	3.7	63	0.06	132	18	22.84	1.17	11.8	3.8	8	2.84	143.2	100.7	24	4.37	7.85	0.64	0.28	0.06	0.02	0.01	5.04	2.19	0.44	0.14	0.04	4.4	133	0.388	88.3	30.2	343	38	12.1	234	16.5	10.4	29.1	0.25	0.02	0.29	1.015	6.5	3.2	0
109	training set	ccRCC	34	male	5.3	74	0.07	220	39	27	0.69	5.9	3.5	2.4	3.77	141.3	104.5	21.6	4.3	5.81	0.64	0.25	0.07	0.04	0.01	3.72	1.45	0.38	0.22	0.03	4.45	140	0.44	99	32	318	49	13.6	182	12.9	10.6	29.7	0.19	0.01	0.2	1.03	6	3.2	2
110	training set	ccRCC	45	male	4.5	88	0.05	311	13	15	1.15	7.3	2.9	4.4	4.21	138.1	98.6	25.4	5.13	12.31	0.82	0.11	0.05	0	0	10.13	1.31	0.67	0	0.01	5.09	153	0.458	90	30.1	334	45	13.9	298	10.3	9.3	19.5	0.28	0.19	1.5	1.025	7.5	3.2	28.3
111	training set	ccRCC	50	male	4.7	106	0.04	339	25	20	0.8	19.1	5.6	13.5	4.05	147	105.8	22.2	4.8	4.19	0.7	0.23	0.06	0.01	0.01	2.95	0.95	0.25	0.02	0.02	4.74	156	0.474	100.1	33	330	44	12.6	115	16.1	14.7	58.2	0.17	0.02	0.29	1.013	6	3.2	74.1
112	training set	ccRCC	55	female	6.1	67	0.09	359	44	32	0.73	17.5	6.7	10.8	3.64	142	104	24.6	5.77	5.36	0.64	0.28	0.06	0.02	0.01	3.42	1.52	0.3	0.08	0.03	4.89	153	0.445	91	31.3	344	44	13.3	191	12.8	10.8	31.6	0.21	0.01	0.2	1.027	6	3.2	7.8
113	training set	ccRCC	62	female	3.9	52	0.08	264	14	23	1.64	8.5	4.2	4.3	4.25	144	103	24.7	3.78	6.94	0.61	0.32	0.05	0.01	0.01	4.23	2.24	0.36	0.05	0.04	4.62	134	0.42	91.1	29	318	50	15.1	261	13.5	11.1	33.3	0.29	0.02	0.3	1.009	7	3.2	14.8
114	training set	ccRCC	58	female	5.3	51	0.1	301	22	25	1.14	9.1	3.4	5.7	4.27	144	101	20.8	6.93	8.24	0.59	0.3	0.06	0.04	0.01	4.85	2.5	0.45	0.29	0.05	5.42	150	0.457	84	28	328	39	13	258	15.4	11.7	39.7	0.3	0.1	1.2	1.028	6	3.2	3.5
115	training set	ccRCC	57	male	4.5	78	0.06	270	31	21	0.68	8.2	3.1	5.1	4.26	141.7	101.3	24.8	3.71	7.82	0.58	0.33	0.08	0.01	0	4.53	2.59	0.61	0.07	0.02	4.93	159	0.489	99.1	32.3	326	45	12.7	189	16.5	11.4	34.8	0.22	0.02	0.29	1.015	7	66	2.8
116	training set	ccRCC	50	female	5.3	75	0.07	346	13	17	1.31	13	4.5	8.5	4.39	150	109	22.8	4.78	6.63	0.6	0.31	0.06	0.02	0.01	3.96	2.07	0.4	0.14	0.05	4.44	130	0.405	91.2	29.3	321	44	13.4	300	11.6	10.3	26.3	0.31	0.01	0.2	1.031	6	3.2	409.4
117	training set	ccRCC	34	female	5.6	73	0.08	295	8	15	1.88	14.1	6.7	7.4	4.1	143	108	22.3	3.85	3.96	0.57	0.32	0.08	0.02	0.01	2.25	1.28	0.33	0.08	0.02	4.48	143	0.435	97.1	31.9	328	41	12.1	175	16.1	12	40.3	0.21	0.02	0.29	1.018	6.5	3.2	11.7
118	training set	ccRCC	69	female	4.4	71	0.06	279	10	16	1.6	11.1	5	6.1	4.31	146	105	24.6	4.79	5.26	0.66	0.25	0.07	0.01	0	3.48	1.32	0.37	0.07	0.02	4.59	136	0.433	94.3	29.6	314	43	12.9	155	16.5	13.3	48.4	0.21	0.02	0.29	1.017	6	3.2	22.2
119	training set	ccRCC	84	male	7.2	91	0.08	297	21	18	0.86	17.9	5.9	12	4.09	145.3	106.6	23.4	7.46	12.73	0.26	0.7	0.04	0.01	0	3.25	8.85	0.45	0.14	0.02	4.72	157	0.44	93	33	357	44	12.9	163	11.3	9.8	23.5	0.16	0.02	0.2	1.032	5.5	3.2	2.7
120	training set	ccRCC	28	female	4	70	0.06	215	7	15	2.14	9.7	4.3	5.4	4.45	137.7	103.8	19.7	4.73	4.29	0.49	0.43	0.07	0.01	0.01	2.09	1.82	0.31	0.05	0.02	4.44	138	0.425	95.7	31.1	326	42	12.4	197	16.3	11.5	35.2	0.23	0.02	0.29	1.026	7	3.2	28.6
121	training set	ccRCC	53	male	4.1	70	0.06	319	17	16	0.94	5.3	3.4	1.9	4.77	143	105	25.4	4.26	13.07	0.51	0.4	0.08	0.01	0.01	6.69	5.2	1.06	0.06	0.06	5.58	165	0.534	95.6	29.5	309	43	12.9	467	16.2	10.1	26.7	0.47	0.02	0.29	1.005	6	3.2	0.9
122	training set	ccRCC	48	female	4.1	59	0.07	401	19	17	0.89	18.8	7.7	11.1	3.74	141.6	102.7	22	4.29	6.33	0.48	0.42	0.07	0.02	0.01	3.06	2.65	0.41	0.15	0.04	5.93	179	0.536	90.4	30.2	334	50	15.1	205	9.7	8.8	15.3	0.18	0.02	0.3	1.026	5.5	3.2	106.3
123	training set	ccRCC	36	male	4.9	93	0.05	325	20	16	0.8	7	3.2	3.8	4.25	143.9	104.9	24.8	3.59	4.8	0.67	0.24	0.06	0.02	0.01	3.23	1.15	0.3	0.1	0.02	4.89	138	0.446	91.3	28.2	308	43	13	157	16.2	13	46.9	0.21	0.02	0.29	1.02	6.19	7.14	562.41
124	training set	ccRCC	49	male	4.8	80	0.06	306	18	15	0.83	21	6.7	14.3	3.96	141	102.8	23.8	3.95	7.13	0.51	0.41	0.05	0.02	0.01	3.66	2.92	0.35	0.15	0.04	5.19	165	0.478	92.1	31.8	345	43	12.9	125	15.3	11.7	39.7	0.15	0.01	0.1	1.023	6	3.2	1
125	training set	ccRCC	62	male	5.2	91	0.06	464	19	19	1	14.5	5	9.5	4.18	141.3	101.4	23.2	6.35	6.98	0.49	0.42	0.06	0.02	0	3.41	2.96	0.43	0.15	0.02	4.85	145	0.432	89.1	29.9	336	46	14.2	184	16.2	11.8	39.4	0.22	0.01	0.1	1.033	5.5	3.2	8.1
126	training set	ccRCC	63	male	5.5	101	0.05	268	14	19	1.36	8.4	4.4	4	3.87	147	104	25.7	4.36	5.9	0.56	0.32	0.09	0.03	0.01	3.3	1.87	0.51	0.17	0.04	4.77	153	0.47	98.5	32.1	326	48	13.2	254	9.2	8.7	14	0.22	0.01	0.2	1.019	6.5	33	10.2
127	training set	ccRCC	51	female	6.6	65	0.1	294	20	20	1	7.1	2.5	4.6	4.24	139.5	101.1	23.7	7.37	5.58	0.53	0.42	0.05	0	0	2.93	2.32	0.29	0.02	0.02	4.78	142	0.429	89.7	29.7	331	40	12.6	173	16.4	10.5	30.3	0.18	0.02	0.29	1.026	6.5	3.2	30.1
128	training set	ccRCC	52	male	5.7	78	0.07	301	11	14	1.27	14.6	6.7	7.9	3.92	144.7	105.5	23.2	4.13	4.63	0.56	0.34	0.08	0.02	0	2.58	1.58	0.35	0.09	0.01	4.47	141	0.427	96	32	330	46	13.1	122	13.5	11.1	33.4	0.13	0.02	0.4	1.019	6	3.2	3.8
129	training set	ccRCC	52	female	5.3	56	0.09	287	21	21	1	11	4.5	6.5	3.9	141	102	20.2	5.57	8.2	0.72	0.23	0.05	0	0	5.87	1.87	0.43	0	0.01	4.92	145	0.427	86.8	29.5	340	44	13.9	254	12.9	10.5	29.4	0.27	0.02	0.2	1.03	5.5	3.2	0.2
130	training set	ccRCC	54	male	3.1	96	0.03	289	44	28	0.64	14.7	5.1	9.6	3.93	140.8	101.9	25.5	4.69	7.92	0.58	0.3	0.05	0.06	0.01	4.6	2.37	0.43	0.46	0.06	5.08	162	0.488	96.1	31.8	331	45	13.2	162	16.7	12.7	44.7	0.21	0.02	0.29	1.029	6	33	3.2
131	training set	ccRCC	71	male	6.1	87	0.07	330	19	20	1.05	15.9	6.7	9.2	3.8	140.1	102.8	22.4	5.17	5.38	0.56	0.35	0.06	0.02	0.01	3.01	1.89	0.34	0.1	0.04	4.79	149	0.469	97.9	31.2	318	44	12.7	132	16.8	11.5	36.2	0.15	0.02	0.29	1.025	6	3.2	9.5
132	training set	ccRCC	67	male	6.6	61	0.11	309	9	10	1.11	3.5	1.7	1.8	4.29	143.9	105.1	22.1	6.79	6.16	0.72	0.18	0.06	0.02	0.01	4.43	1.12	0.42	0.15	0.03	5.28	155	0.45	85.8	29.4	342	43	13.7	149	13	10	27.1	0.15	0.01	0.2	1.021	7	3.2	2.7
133	training set	ccRCC	58	male	3.6	69	0.05	180	27.15	22.84	1.11	13.9	5.33	7.34	3.71	135	101	22.2	5.39	4.9	0.63	0.3	0.06	0.01	0	3.06	1.46	0.32	0.05	0.01	4.3	122	0.381	88.5	28.4	320	50	16.1	174	16	9	23	0.16	0.02	0.29	1.012	6.5	3.2	9.1
134	training set	ccRCC	53	female	4.1	58	0.07	326	38	30	0.79	13.7	7.8	5.9	4.16	145	103	27.4	6.45	2.98	0.54	0.35	0.08	0.02	0	1.61	1.05	0.24	0.07	0.01	4.78	130	0.412	86.2	27.1	315	41	13.2	172	15.7	9.9	24.7	0.17	0.02	0.29	1.011	5.5	3.2	4.4
135	training set	ccRCC	49	male	4.5	68	0.07	389	20	41	2.05	16.1	5.8	10.3	3.96	138.2	103.2	22.2	4.61	6.62	0.71	0.23	0.05	0.01	0	4.68	1.5	0.31	0.09	0.02	5.71	172	0.509	89	30	338	43	13.2	111	16.4	11.9	40.2	0.14	0.02	0.3	1.02	6	3.2	0
136	training set	ccRCC	48	male	1.6	69	0.02	174	33	25	0.76	9.9	6.2	3.7	4.38	134	94	26.2	4.14	9.31	0.67	0.18	0.09	0.06	0	6.22	1.66	0.84	0.56	0.03	4.24	113	0.36	84.9	26.7	315	44	14.8	382	15.7	8.8	18.5	0.34	0.02	0.29	1.009	7.5	3.2	15.3
137	training set	ccRCC	43	male	5.7	62	0.09	274	21	13	0.62	13.9	6.6	7.3	4.08	143.9	106	28.4	4.18	5.01	0.6	0.29	0.06	0.04	0	2.98	1.45	0.37	0.18	0.01	5.52	167	0.48	86.8	30.3	349	41	13.1	202	13.9	10.9	33.8	0.22	0.02	0.4	1.013	6	3.2	315.3
138	training set	ccRCC	52	female	5.2	76	0.07	314	13	15	1.15	7.9	3.3	4.6	4.7	138	100	23.7	6.85	5.76	0.71	0.22	0.05	0.02	0.01	4.06	1.24	0.29	0.11	0.05	4.71	93	0.312	66.2	19.7	298	46	19.1	235	14.1	10.64	30.33	0.21	0.01	0.2	1.017	5.5	3.2	0.5
139	training set	ccRCC	60	female	4.5	79	0.06	197	11	15	1.36	7.7	4.4	3.3	3.51	143.9	104.4	26.2	4.12	5.83	0.5	0.41	0.07	0.02	0.01	2.91	2.38	0.4	0.11	0.03	4.57	136	0.432	94.5	29.8	316	42	12.6	253	15.7	9.1	19.9	0.23	0.02	0.29	1.024	5.5	3.2	269.3
140	training set	ccRCC	62	male	6.9	84	0.08	270	26	22	0.85	19.8	8.2	11.6	3.45	141.4	102.1	26.6	3.14	7.59	0.58	0.35	0.05	0.01	0	4.41	2.62	0.41	0.07	0.03	5.39	162	0.499	93	30	325	45	13.4	122	13.1	10.4	30.7	0.13	0.05	0.7	1.017	6.5	3.2	10.3
141	training set	ccRCC	64	male	5	81	0.06	359	26	24	0.92	13.1	4.6	8.5	4.05	143.2	104.9	25.9	5	7.71	0.57	0.35	0.06	0.02	0.01	4.42	2.68	0.44	0.13	0.04	5.67	161	0.517	91.2	28.4	311	43	13.3	166	17.4	12.3	42.7	0.21	0.02	0.29	1.025	6	3.2	15.6
142	training set	ccRCC	63	male	3.8	68	0.06	311	16	16	1	12.7	5.1	7.6	3.91	144	104	24	3.9	6.4	0.56	0.33	0.08	0.03	0	3.56	2.09	0.51	0.2	0.02	5.29	164	0.488	92.2	31	336	45	13.5	203	9.1	8.8	15.4	0.18	0.02	0.3	1.016	7	3.2	1.1
143	training set	ccRCC	39	male	9.5	95	0.1	244	23	19	0.83	17.6	6.6	11	4.29	140.6	101.9	25.1	4	5.39	0.6	0.3	0.07	0.03	0.01	3.24	1.6	0.37	0.15	0.03	4.94	153	0.457	92.4	31	336	39	11.9	139	16.6	12.7	45.1	0.18	0.02	0.29	1.031	6.5	66	2.8
144	training set	ccRCC	73	male	5.4	82	0.07	301	24	24	1	12.6	1.9	10.7	4.65	141.9	105.8	18.7	4.49	5.9	0.61	0.26	0.07	0.06	0.01	3.63	1.5	0.41	0.33	0.03	5.09	160	0.465	91.4	31.5	344	40	12.5	151	16.6	10.9	31.8	0.16	0.02	0.29	1.022	6.5	3.2	0.3
145	training set	ccRCC	55	female	5.7	62	0.09	309	24	20	0.83	17.8	7.7	10.1	3.87	144	105	19.3	6.73	10.96	0.56	0.39	0.04	0	0	6.15	4.29	0.47	0.01	0.03	4.82	154	0.454	94	32	339	45	13	197	12.7	10.7	30.4	0.21	0.01	0.1	1.021	6	3.2	0
146	training set	ccRCC	44	female	5	47	0.11	204	15	24	1.6	8.4	3.8	4.6	4.13	138	103	19.2	4.5	7.58	0.66	0.23	0.04	0.06	0	5.01	1.73	0.33	0.46	0.03	4.59	105	0.35	75.4	22.9	303	44	16	325	11.7	9.6	23.3	0.31	0.02	0.3	1.027	7	3.2	9
147	training set	ccRCC	52	female	4.8	83	0.06	246	11	14	1.27	19	6.8	12.2	4.35	143.9	104.7	23.5	4.37	4.32	0.56	0.37	0.04	0.02	0.01	2.42	1.6	0.19	0.07	0.04	4.37	129	0.404	92.4	29.5	319	40	12.3	149	15.9	11.3	33.6	0.17	0.02	0.29	1.011	6	3.2	1.6
148	training set	ccRCC	49	male	6.3	89	0.07	401	21	23	1.1	4	1.8	2.2	4.72	148	107	23.2	4.85	8.47	0.57	0.32	0.09	0.02	0	4.79	2.73	0.73	0.18	0.03	4.73	152	0.458	96.8	32.1	332	50	14.1	274	9.7	9.2	18	0.25	0.01	0.1	1.036	6	3.2	1.9
149	training set	ccRCC	47	male	4.1	88	0.05	342	39	34	0.87	24.4	8.1	16.3	3.51	141.3	99.3	24.9	3.66	9.44	0.65	0.29	0.04	0.01	0	6.16	2.69	0.41	0.14	0.04	6.09	188	0.605	99.2	30.9	311	44	12.4	237	16.5	11.7	38.5	0.28	0.02	0.29	1.027	6.5	3.2	31.3
150	training set	ccRCC	75	male	6.6	80	0.08	294	20	17	0.85	21.8	7.9	13.9	3.84	142	105	23.1	5.29	6.02	0.68	0.21	0.07	0.04	0.01	4.06	1.28	0.41	0.23	0.04	4.99	163	0.482	96.6	32.7	338	48	14	122	17	11.8	38.3	0.15	0.02	0.29	1.027	5.5	3.2	0.6
151	training set	ccRCC	53	female	4.6	58	0.08	334	6	15	2.5	5.3	2.1	3.2	3.7	143	107	20.9	4.62	5.03	0.55	0.37	0.06	0.01	0	2.77	1.86	0.3	0.07	0.02	3.56	90	0.29	81.5	25.3	310	47	15.7	185	16.7	11.2	37.3	0.21	0.01	0.2	1.026	6	3.2	30.4
152	training set	ccRCC	54	male	3.9	84	0.05	327	22	24	1.09	10.8	3.1	7.7	4.66	143.2	101.4	27.2	4.08	9.01	0.72	0.22	0.05	0.01	0	6.45	1.97	0.48	0.07	0.01	5.12	175	0.469	92	34	373	44	13.1	155	14.2	10.6	30.1	0.16	0.03	0.3	1.026	6	3.2	0.6
153	training set	ccRCC	63	male	6.5	92	0.07	322	11	15	1.36	7.2	3.5	3.7	4.46	145.6	106.8	24.8	4.88	5.2	0.65	0.24	0.07	0.04	0.01	3.39	1.24	0.34	0.18	0.05	4.57	134	0.414	90.6	29.3	323	41	12.9	209	16.5	10.9	32.1	0.23	0.02	0.29	1.033	6.5	33	14.4
154	training set	ccRCC	58	female	4.5	56	0.08	251	18	19	1.06	17.5	7.8	9.7	4.42	140	101	25.5	4.65	6.17	0.59	0.34	0.06	0.01	0	3.6	2.1	0.37	0.08	0.02	5.1	146	0.448	87.8	28.7	327	40	13	243	16	10.9	32.3	0.27	0.02	0.29	1.015	7	3.2	49
155	training set	ccRCC	64	male	5.9	103	0.06	428	19	18	0.95	12	5.9	6.1	3.92	141.2	104.5	24.5	4.61	5.68	0.41	0.35	0.09	0.12	0.02	2.36	2.01	0.52	0.68	0.1	4.39	138	0.391	89	31	353	44	13.4	155	13.8	11.1	34.7	0.17	0.01	0.2	1.028	6	3.2	1.8
156	training set	ccRCC	66	male	6.7	86	0.08	304	23	22.84	1	11.3	3.5	7.8	4.34	136	96	28.6	5.73	6.55	0.58	0.32	0.08	0	0	3.78	2.06	0.51	0.14	0.04	6.15	179	0.53	86	29	338	41	13	249	10	9	17.5	0.22	0.02	0.3	1.031	6	3.2	0
157	training set	ccRCC	51	male	7.3	77	0.09	330	51	38	0.75	9.3	3.8	5.5	3.75	143	108	22.3	4.05	5.23	0.69	0.25	0.04	0.01	0	3.61	1.32	0.23	0.05	0.02	4.19	137	0.402	95.9	32.7	341	47	13.5	73	14.1	10.64	30.33	0.21	0	0	1.02	6.19	7.14	0
158	training set	ccRCC	61	male	4.6	60	0.08	257	24	22	0.92	17.4	7.5	9.9	4.73	145	103	24.1	9.53	7.51	0.49	0.42	0.06	0.03	0	3.67	3.12	0.45	0.19	0.03	5.07	162	0.476	93.9	32	340	48	14.4	185	12.3	10.8	31.3	0.2	0.05	0.7	1.024	6.5	3.2	3.9
159	training set	ccRCC	52	male	4.9	78	0.06	284	27	25	0.93	8.2	4.6	3.6	4.76	138.3	100.7	23.4	4.25	8.11	0.62	0.29	0.07	0.01	0	5.05	2.34	0.6	0.09	0.03	3.78	106	0.35	92.7	28.1	303	43	13.1	340	16.3	9.1	20.4	0.31	0.02	0.29	1.025	7	3.2	3.5
160	training set	ccRCC	38	male	4.2	96	0.04	364	39	18	0.46	12.4	5.8	6.6	3.49	142.8	103.4	26.6	4.61	9.08	0.64	0.28	0.06	0.02	0	5.8	2.57	0.52	0.14	0.03	5.59	169	0.492	88	30	343	45	13.9	230	11.5	9.6	22.2	0.22	0.02	0.2	1.031	6	3.2	3.2
161	training set	ccRCC	39	male	8.9	70	0.13	250	70	29	0.41	4.2	2	2.2	3.76	141.6	102.1	25.5	4.35	7.14	0.61	0.31	0.06	0.01	0	4.36	2.23	0.42	0.09	0.02	4.74	149	0.439	93	31	339	41	12.2	242	11.3	10.2	26.3	0.25	0.02	0.3	1.036	6	3.2	8.4
162	training set	ccRCC	51	male	4.2	90	0.05	357	15	15	1	15.2	5.2	10	3.7	143.9	104.6	26.2	4	5.63	0.67	0.27	0.05	0.01	0	3.77	1.5	0.28	0.06	0.01	5.07	156	0.465	91.7	30.8	335	49	14.7	113	14.1	10.64	30.33	0.21	0.01	0.2	1.02	6	3.2	0.5
163	training set	ccRCC	59	male	7.4	85	0.09	372	15	13	0.87	22.4	8.8	13.6	3.91	142.5	105.3	23.7	4.45	6.45	0.69	0.25	0.04	0.01	0	4.46	1.6	0.27	0.09	0.02	5.14	145	43	89	28	317	43	13.1	166	13.8	10.5	30.7	0.17	0.01	0.2	1.031	6	3.2	0.3
164	training set	ccRCC	67	male	5.6	79	0.07	242	48	22.84	0.63	7.9	3.1	4.8	3.8	143.9	104.4	26.9	4.06	5.34	0.51	0.36	0.09	0.03	0.01	2.74	1.94	0.48	0.16	0.02	4.7	146	0.456	97	31.1	321	44	12.8	145	16	13.8	53.5	0.2	0.02	0.29	1.02	7	3.2	1.4
165	training set	ccRCC	53	male	9.5	91	0.1	387	50	26	0.52	16.6	6.8	9.8	3.25	140.2	99.7	25.3	5.48	7.44	0.52	0.35	0.09	0.04	0.01	3.84	2.59	0.67	0.27	0.07	5.85	172	0.548	93.7	29.4	314	45	13.5	238	16.3	10.4	28.4	0.25	0.02	0.29	1.029	6	3.2	64.2
166	training set	ccRCC	55	male	5	99	0.05	393	23	22.84	0.78	17	5.5	11.5	3.69	140	105	24.6	4.7	5.69	0.41	0.45	0.06	0.07	0	2.35	2.57	0.33	0.42	0.02	5.48	171	0.529	96.6	31.2	323	43	12.5	180	16	11	29	0.19	0.02	0.29	1.031	5.5	3.2	0
167	training set	ccRCC	61	female	3.1	49	0.06	244	19	30	1.58	11.8	5.7	6.1	4.07	142	105	20.5	5.31	5.23	0.67	0.25	0.07	0.01	0	3.49	1.33	0.34	0.05	0.01	3.88	115	0.36	91.8	29.6	323	46	14.1	224	12.3	10.4	28.3	0.23	0.01	0.2	1.013	5.5	3.2	76.4
168	training set	ccRCC	49	male	5.7	66	0.09	274	28	24	0.86	2.4	1.8	0.6	3.83	142	103	21.8	3.39	7.28	0.7	0.21	0.05	0.03	0	5.12	1.56	0.35	0.22	0.01	5.39	176	0.54	99.4	32.7	328	49	13.6	184	13	10.6	29.9	0.19	0.02	0.3	1.028	7	3.2	55.3
169	training set	ccRCC	73	female	5.3	48	0.11	306	37	40	1.08	13.2	5.6	7.6	4.18	142	105	22.3	9.03	3.8	0.61	0.31	0.07	0.01	0	2.33	1.16	0.25	0.05	0.01	4.14	132	0.38	92	32	347	44	13.2	156	10.8	9.5	20.7	0.15	0	0	1.012	5.5	3.2	52.7
170	training set	ccRCC	72	male	5.9	98	0.06	400	25	22	0.88	22.7	9.4	13.3	3.41	143	100	25.7	6.22	4.9	0.7	0.21	0.07	0.02	0	3.43	1.02	0.32	0.1	0.01	5.03	160	0.474	94.2	31.8	338	47	13.8	64	14	11	34	0.07	0.02	0.29	1.013	5.5	3.2	0.1
171	training set	ccRCC	73	female	4.1	58	0.07	311	12	22.84	1.5	7.6	3.8	3.8	3.78	140.1	104.9	21.2	7.48	4.29	0.51	0.43	0.05	0.01	0	2.2	1.83	0.2	0.05	0.01	4.97	148	0.463	93.2	29.8	320	44	13.2	168	16.2	10.5	29.5	0.18	0.02	0.29	1.013	5.5	3.2	23.8
172	training set	ccRCC	66	female	5.5	68	0.08	340	21	21	1	10.9	5.8	5.1	3.88	143.7	108	22.9	5.02	4.16	0.63	0.28	0.08	0	0	2.61	1.17	0.35	0.01	0	4.18	130	0.376	90	31	346	46	14	133	14.2	11.3	34.6	0.15	0.02	0.5	1.03	6	3.2	5.5
173	training set	ccRCC	59	male	7.9	94	0.08	392	24	22.84	0.71	23.5	9.9	13.6	3.81	137	102.7	27.7	5.2	3.86	0.63	0.26	0.06	0.03	0.01	2.44	1.02	0.23	0.13	0.03	4.5	139	0.42	94	30.9	329	45	13.2	86	20.5	13.3	51.3	0.11	0.01	0.3	1.021	5.5	3.2	1.7
174	training set	ccRCC	71	female	4.8	86	0.06	313	23	23	1	11.2	5.1	6.1	4.02	143.2	106.9	21.7	6.37	6.89	0.51	0.4	0.06	0.03	0.01	3.51	2.75	0.39	0.18	0.05	4.78	148	0.446	93	31	332	44	12.9	201	11.3	9.5	21.6	0.19	0.01	0.1	1.016	6	3.2	4980.5
175	training set	ccRCC	69	male	7.2	88	0.08	302	17	21	1.24	13.8	6.2	7.6	3.91	134.9	104.7	20.9	5.2	9.82	0.84	0.11	0.05	0	0	8.23	1.08	0.45	0.02	0.02	5.28	157	0.477	90	30	329	47	14.2	168	10.7	9.9	23.9	0.17	0.02	0.2	1.035	6	3.2	4.8
176	training set	ccRCC	73	male	8.6	96	0.09	203	7	13	1.86	11.8	6.7	5.1	3.88	141.9	102.4	26.9	4.76	6.29	0.67	0.21	0.09	0.02	0.01	4.24	1.34	0.54	0.12	0.03	3.92	131	0.377	96	33	347	45	13	205	11	9.5	21.1	0.19	0.02	0.3	1.02	7	33	3.9
177	training set	ccRCC	63	male	6.5	71	0.09	223	60	55	0.92	24.5	10	14.5	4.27	134	105	20.1	4.14	4.69	0.58	0.28	0.1	0.03	0	2.72	1.31	0.48	0.14	0.02	4.38	142	0.42	95.9	32.4	338	53	15.3	125	14.4	10.7	33	0.13	0.02	0.4	1.03	7.5	197	45.2
178	training set	ccRCC	71	male	4.8	89	0.05	295	18	20	1.11	18.7	5.8	12.9	3.93	142.4	103.2	22	4.43	5.83	0.67	0.21	0.08	0.03	0.01	3.91	1.22	0.46	0.18	0.04	5.04	162	0.483	95.8	32.1	335	49	14.3	156	12.2	10.5	29.2	0.16	0.02	0.3	1.012	6.5	3.2	0.5
179	training set	ccRCC	42	male	4.4	70	0.06	336	23	22	0.96	6	2.8	3.2	3.75	142	104.3	22.9	4.28	5.25	0.55	0.34	0.09	0.01	0	2.88	1.8	0.47	0.07	0.02	4.59	142	0.416	90.6	30.9	341	43	13.2	97	14.1	10.64	30.33	0.21	0.01	0.2	1.018	6.5	3.2	0.5
180	training set	ccRCC	53	female	6.5	69	0.09	312	39	22.84	0.9	12.9	3.9	9	4.11	146	102.2	26	5.2	6.27	0.67	0.27	0.05	0.01	0.01	4.19	1.66	0.33	0.04	0.04	5.02	152	0.463	92.2	30.3	328	45	13.4	213	18.3	12.7	47.5	0.27	0.01	0.2	1.026	6.5	3.2	2843.2
181	training set	ccRCC	57	male	6.6	105	0.06	437	16	14	0.88	13.3	4.7	8.6	3.46	140.9	103	23.7	4.54	13.79	0.33	0.61	0.05	0	0	4.49	8.47	0.73	0.03	0.05	5.02	155	0.46	91.4	30.9	338	48	14.4	183	14.5	11	34	0.2	0.02	0.1	1.018	6	3.2	2.5
182	training set	ccRCC	65	female	5.7	70	0.08	310	13	20	1.54	10.5	4.5	6	4.06	138.5	103.9	27.3	4.47	4.17	0.56	0.34	0.08	0.01	0.01	2.33	1.4	0.35	0.06	0.02	4.12	127	0.394	96	31	322	44	12.8	189	11.3	9.7	22.3	0.18	0.01	0.2	1.036	6.5	3.2	70.3
183	training set	ccRCC	72	female	5.2	74	0.07	240	17	25	1.47	6.1	2.9	3.2	3.75	144.1	106.3	21	4.3	5.35	0.79	0.15	0.05	0.01	0	4.2	0.79	0.29	0.05	0.01	3.55	111	0.339	95.5	31.3	327	49	14	112	21.6	13	49.2	0.15	0.01	0.2	1.012	6.5	3.2	65.5
184	training set	ccRCC	57	male	5.6	85	0.07	368	68	31	0.46	9.6	4.5	5.1	3.89	145	108	21.2	4.69	6.54	0.57	0.32	0.06	0.04	0.01	3.73	2.07	0.4	0.29	0.05	4.36	128	0.417	95.6	29.4	307	45	13.1	183	16.1	13	47.5	0.24	0.02	0.29	1.02	6	3.2	1.7
185	training set	ccRCC	56	female	4.8	73	0.07	403	22	26	1.18	15	3.5	11.5	4.12	141.2	103.4	25.2	4.44	3.84	0.46	0.47	0.06	0.01	0	1.78	1.79	0.22	0.04	0.01	4.5	136	0.393	87	30	346	41	12.9	180	14.6	10.9	34.5	0.2	0	0	1.025	6	3.2	6.4
186	training set	ccRCC	65	male	5.7	79	0.07	321	22	21	0.95	15	5	10	4.22	139	103	23.5	4.56	5.45	0.54	0.37	0.06	0.03	0	2.95	2	0.32	0.16	0.02	5.15	161	0.483	93.8	31.3	333	47	13.7	251	13.9	11.4	35.3	0.29	0	0	1.03	5.5	3.2	1.2
187	training set	ccRCC	57	female	5.7	85	0.07	228	7	9	1.29	7	2.4	4.6	3.76	139.5	104.7	23.2	4.59	4.62	0.52	0.42	0.04	0.02	0	2.38	1.94	0.2	0.08	0.01	3.95	116	0.35	89.6	29.4	328	42	12.8	218	13.2	10.8	31.9	0.23	0.01	0.2	1.019	7	3.2	99.8
188	training set	ccRCC	53	male	4.5	77	0.06	333	10	11	1.1	12.7	3	9.7	4.46	145.8	102.4	29.3	10.55	7.28	0.76	0.14	0.07	0.03	0.01	5.54	1.02	0.49	0.19	0.04	5.71	170	0.525	91.8	29.7	324	47	14.3	276	15.9	9.8	26.1	0.27	0.02	0.29	1.03	6	3.2	0.6
189	training set	ccRCC	53	male	7.4	73	0.1	193	63	38	0.6	9.3	4.5	4.8	3.66	139	99	22.9	8.01	10.63	0.63	0.3	0.05	0.02	0	6.72	3.14	0.49	0.22	0.01	4.91	159	0.476	97	32	334	49	13.7	152	11.6	10.2	26.7	0.16	0.05	0.5	1.04	6	33	21.9
190	training set	ccRCC	49	male	5.5	110	0.05	398	27.15	49	1.26	13.4	6.5	6.9	4.42	138.6	103.7	19.2	4.15	6.64	0.5	0.39	0.05	0.05	0.01	3.3	2.6	0.32	0.33	0.05	5	158	0.44	88.2	31.6	358	47	14.7	224	10	9.2	18.7	0.21	0.04	0.6	1.018	5.5	3.2	0
191	training set	ccRCC	46	male	3.8	75	0.05	292	23	21	0.91	17.7	15.3	2.4	4.88	143	101	29.3	4.17	5.39	0.57	0.35	0.06	0.01	0	3.08	1.86	0.31	0.06	0.01	4.57	133	0.418	91.5	29.1	318	47	14.2	449	8.6	8.2	11.5	0.37	0.07	1.3	1.011	5.5	3.2	1.7
192	training set	ccRCC	53	female	7.2	52	0.14	304	19	20	1.05	2	1.9	0.1	3.9	145	106	20.5	5.77	9.21	0.61	0.32	0.05	0.01	0.01	5.62	2.94	0.48	0.08	0.06	5.12	149	0.454	89	29	328	40	12.6	294	14.6	11.5	37.2	0.34	0.03	0.3	1.034	6	3.2	60.7
193	training set	ccRCC	26	male	4.7	76	0.06	277	26	18	0.69	12.9	3.8	9.1	4.33	141.6	103.5	23.4	4.61	6.3	0.62	0.29	0.06	0.02	0	3.94	1.79	0.39	0.14	0.03	4.75	142.88	0.59	91.39	30.09	329.01	44.75	13.64	199.33	14.1	10.64	30.33	0.21	0.02	0.29	1.031	7	33	2.8
194	training set	ccRCC	83	male	7.8	79	0.1	241	15	33	2.2	5.7	3.1	2.6	4.32	140	103	27	4.04	5.29	0.55	0.32	0.07	0.05	0.01	2.92	1.69	0.38	0.26	0.03	3.64	123	0.379	104.1	33.8	325	61	15.8	165	15	11.5	36.5	0.19	0.01	0.2	1.025	5	3.2	22.2
195	training set	ccRCC	48	male	5.8	87	0.07	319	32	25	0.78	11	4.8	6.2	4.49	142.8	103	23	3.71	11.44	0.74	0.15	0.07	0.02	0	8.44	1.72	0.75	0.24	0.02	5.45	161	0.494	91	30	326	47	14.4	192	21.4	13.5	54.1	0.26	0.27	2.4	1.027	5.5	3.2	4.1
196	training set	ccRCC	26	female	4.2	60	0.07	209	12	13	1.08	6.9	3.2	3.7	3.96	141.7	106.3	22.9	4.25	5.47	0.35	0.56	0.06	0.03	0	1.92	3.05	0.31	0.16	0.02	4.44	119	0.373	84	26.8	319	46	14.8	309	10.4	9.4	20.2	0.29	0.01	0.2	1.034	6.5	3.2	368.9
197	training set	ccRCC	51	female	7.5	59	0.13	152	10	17	1.7	8.2	4.2	4	3.75	139.6	104.9	24.2	4.25	5.19	0.59	0.31	0.07	0.02	0.01	3.08	1.6	0.37	0.1	0.04	4.06	116	0.375	92.4	28.6	309	50	14.6	126	14.1	10.64	30.33	0.21	0	0	1.033	7	66	0.6
198	training set	ccRCC	57	male	5.5	98	0.06	322	15	20	1.33	14.1	6.1	8	4.36	137.9	101.4	23.9	5.01	5.06	0.6	0.32	0.05	0.03	0	3.03	1.62	0.26	0.14	0.01	4.97	150	0.46	92.5	30.1	325	40	12.3	138	16.5	13.7	52.1	0.19	0.02	0.29	1.007	5.5	3.2	2.7
199	training set	ccRCC	44	male	6.8	85	0.08	470	77	33	0.43	22.2	7.8	14.4	4.25	140.8	104.1	21.3	5.88	5.28	0.61	0.28	0.08	0.02	0.01	3.24	1.47	0.41	0.08	0.03	5.53	171	0.499	90.2	30.9	343	42	12.7	194	13.6	10.8	31.9	0.21	0.05	0.9	1.043	6	3.2	0.3
200	training set	ccRCC	52	male	5.2	83	0.06	285	8	18	2.25	7.1	3.6	3.5	3.46	147.9	103.6	20.8	5.2	11.53	0.63	0.29	0.07	0.01	0	7.2	3.38	0.75	0.12	0.03	4.72	165	0.451	95.6	35	366	46	13	299	10.3	9.4	19.2	0.28	0.05	0.4	1.018	7.5	3.2	1.3
201	training set	ccRCC	42	male	6.2	78	0.08	406	36	15	0.42	12.4	4	8.4	4.24	141.4	103.6	23.9	5.78	6.13	0.44	0.45	0.07	0.03	0.01	2.71	2.77	0.4	0.18	0.05	5.95	181	0.534	90	30	339	41	12.6	167	13.9	11.1	34.9	0.19	0.02	0.3	1.038	5.5	3.2	928
202	training set	ccRCC	58	male	5.3	71	0.07	320	16	18	1.13	7.5	4.7	2.8	4.23	140.1	100.6	26.8	4.29	7.15	0.73	0.16	0.09	0.01	0.01	5.22	1.12	0.66	0.1	0.05	5.22	129	0.434	83.2	24.6	296	41	13.8	467	15.8	8.9	18.6	0.42	0.02	0.29	1.015	6.5	3.2	0
203	training set	ccRCC	54	female	4.3	54	0.08	285	14	18	1.29	4.1	2.1	2	3.8	141	107	21.2	4.36	5.68	0.61	0.27	0.07	0.04	0	3.45	1.53	0.42	0.25	0.02	4.69	102	0.34	72.5	21.7	300	44	16.8	165	14.1	10.64	30.33	0.21	0.01	0.2	1.012	6	3.2	1
204	training set	ccRCC	54	male	5.2	74	0.07	323	24	22.84	1.08	12.6	4.7	7.9	3.81	141	103	21.3	5.33	8.22	0.47	0.43	0.07	0.01	0.01	3.87	3.57	0.6	0.1	0.07	5.77	176	0.512	89	31	344	41	12.9	229	9.3	8.5	13.2	0.19	0.01	0.1	1.027	7	3.2	5.6
205	training set	ccRCC	31	male	3.4	95	0.04	270	37	24	0.65	13.7	4.4	9.3	4.25	143	101.4	23.3	5.18	6.92	0.59	0.32	0.05	0.04	0	4.05	2.19	0.35	0.3	0.02	5.68	177	0.511	90	31.2	346	44	13.5	186	18.7	12.9	46.9	0.24	0.01	0.1	1.019	6	3.2	1.2
206	training set	ccRCC	57	female	3	59	0.05	347	14	18	1.29	6.7	2.7	4	4.29	137.9	99.3	24	6.24	6.05	0.55	0.36	0.07	0.02	0	3.32	2.19	0.4	0.11	0.02	4.37	128	0.396	90.6	29.3	323	47	14.3	284	11.3	9.8	23.6	0.28	0.01	0.2	1.017	6	3.2	2
207	training set	ccRCC	63	male	6	80	0.08	277	13	22	1.69	14.7	6.4	8.3	3.6	142.1	106.5	23.2	3.71	3.94	0.79	0.11	0.08	0.02	0	3.1	0.44	0.32	0.07	0.01	4.29	131	0.401	93.5	30.5	327	46	13.5	66	14.1	10.64	30.33	0.21	0	0	1.035	6	3.2	4.7
208	training set	ccRCC	60	male	7.1	84	0.08	368	42	24	0.57	9.7	4	5.7	4.31	139.1	104.3	25.2	5.48	5.23	0.68	0.24	0.06	0.03	0	3.54	1.25	0.29	0.13	0.01	5.07	163	0.466	92	32	350	45	13.5	139	16.9	12.8	46.8	0.18	0.01	0.2	1.02	6.19	7.14	562.41
209	training set	ccRCC	41	female	5	74	0.07	213	14	16	1.14	6.8	2.9	3.9	4.37	136.6	99.9	27.9	4.9	7.42	0.7	0.23	0.05	0.01	0	5.19	1.73	0.39	0.08	0.03	4.75	133	0.425	89.4	28	313	43	13.6	218	16.6	12.5	43.4	0.27	0.02	0.29	1.028	6	3.2	0
210	training set	ccRCC	52	male	4.7	91	0.05	410	30	22	0.73	8.9	3.8	5.1	4.41	142.1	104.5	24.3	4.85	8.09	0.51	0.37	0.05	0.05	0.01	4.13	3	0.41	0.43	0.07	5.02	157	0.451	90	31	348	46	14.1	174	13.5	10.7	30.3	0.19	0.05	0.6	1.03	6	3.2	1
211	training set	ccRCC	60	male	4.7	89	0.05	429	23	14	0.61	7.3	3.7	3.6	4.21	141.6	102.1	21.5	5.24	6.34	0.62	0.24	0.1	0.02	0.01	3.95	1.55	0.63	0.11	0.08	4.42	150	0.438	99	34	342	48	13.2	210	14.5	11.3	34.8	0.24	0.02	0.3	1.014	5.5	3.2	1
212	training set	ccRCC	59	female	3.5	57	0.06	170	13	13	1	8.7	3.9	4.8	3.9	140.9	102.2	23.5	11.29	5.49	0.69	0.25	0.04	0.01	0.01	3.8	1.38	0.2	0.06	0.04	4.93	149	0.429	87	30	347	42	13.1	259	13	10.6	30.1	0.28	0.01	0.2	1.032	6	3.2	16
213	training set	ccRCC	47	male	6	95	0.06	243	14	19	1.36	3.8	2.4	1.4	4.29	142	104	23.8	3.76	9.75	0.78	0.14	0.06	0.01	0	7.59	1.36	0.6	0.13	0.04	4.8	128	0.398	82.9	26.7	322	45	14.8	311	11.6	10.1	26.9	0.32	0.03	0.3	1.014	6	3.2	17.5
214	training set	ccRCC	64	male	7.4	76	0.07	222	12	20	1.67	6.3	3.3	3	3.35	145	106	24.7	3.61	4.23	0.65	0.25	0.08	0.02	0.01	2.76	1.04	0.33	0.07	0.02	4.64	136	0.421	91	29	323	43	13.2	153	13.2	10.9	32.9	0.17	0.01	0.2	1.03	6.5	3.2	23
215	training set	ccRCC	66	female	4.6	56	0.08	202	25	27	1.08	17.9	7.2	10.7	3.73	149	106	23.7	4.94	7.5	0.64	0.28	0.06	0.02	0	4.81	2.11	0.41	0.13	0.03	4.55	136	0.41	90.1	29.9	332	44	13.4	183	12	10.2	27.1	0.19	0.01	0.1	1.019	7	3.2	10.7
216	training set	ccRCC	59	female	7.6	113	0.07	432	8	15	1.88	7.9	3	4.9	4.24	138.7	102.9	20.3	4.34	6.38	0.61	0.23	0.11	0.02	0.01	3.92	1.48	0.72	0.14	0.05	5.46	144	0.455	83	26	316	41	13.8	238	10.1	9.2	18.4	0.22	0.07	1.1	1.005	6.5	3.2	44183
217	training set	ccRCC	31	male	5.8	75	0.08	342	128	54	0.42	6.6	2.8	3.8	4.44	140.1	103.1	21.6	5.56	5.73	0.6	0.31	0.05	0.03	0	3.44	1.78	0.3	0.19	0.02	5.29	162	0.483	91.3	30.6	336	43	13.3	261	16.1	10	25.9	0.26	0.02	0.29	1.034	5.5	3.2	4.8
218	training set	ccRCC	47	male	6.6	115	0.06	280	12	13	1.08	5.5	3.4	2.1	3.97	141.3	100.9	28.6	6.52	4.46	0.65	0.24	0.1	0.01	0.01	2.91	1.05	0.44	0.04	0.02	5.22	139	0.433	82.9	26.7	322	36	12.3	173	16	10	25	0.17	0.02	0.29	1.017	6	3.2	231.7
219	training set	ccRCC	61	male	8.5	76	0.11	359	29	28	0.97	10.6	4.4	6.2	3.32	137.5	102.5	24.7	6.53	5.03	0.74	0.19	0.05	0.01	0	3.72	0.96	0.25	0.06	0.02	4.44	141	0.411	92.6	31.8	343	43	12.7	149	13.3	10.6	29.7	0.16	0.02	0.4	1.028	6.5	3.2	0.2
220	training set	non-ccRCC	45	male	7.8	85	0.09	248	28	22	0.79	18	7.4	10.6	4.28	140.9	106.8	22.9	4.21	5.09	0.42	0.49	0.06	0.02	0.01	2.14	2.47	0.32	0.11	0.04	4.17	140	0.43	103	34	326	58	15.6	114	23.1	13.8	55.7	0.16	0.01	0.2	1.033	6.5	33	1.5
221	training set	non-ccRCC	41	male	4.9	83	0.06	385	27	20.66	0.63	8.5	4	4.5	3.44	139	99	24.4	8.57	9.28	0.68	0.26	0.05	0.01	0	6.29	2.37	0.45	0.12	0.02	5.72	175	0.509	89	31	344	41	12.7	295	9.9	9	16.5	0.27	0.03	0.3	1.02	6	3.2	1.4
222	training set	non-ccRCC	61	female	5.2	64	0.08	316	18	21	1.17	10.5	3.4	7.1	4.31	142	104	23.6	5.03	6.54	0.56	0.38	0.05	0.01	0.01	3.68	2.48	0.3	0.03	0.03	4.24	126	0.388	91.5	29.7	325	47	14.2	158	13.4	10.6	30.9	0.17	0.02	0.3	1.028	6	3.2	10.8
223	training set	non-ccRCC	72	male	4.5	93	0.05	444	46	20.66	0.59	17.5	6.2	11.3	3.68	147.6	105.3	24.5	4.86	7.18	0.54	0.36	0.08	0.02	0	3.89	2.56	0.57	0.13	0.01	5.61	175	0.497	88.6	31.2	352	44	13.5	163	12.1	10	25	0.16	0.02	0.3	1.024	5.5	3.2	0.6
224	training set	non-ccRCC	27	male	5.5	80	0.07	303	23.1	26	0.59	14.5	6.5	8	4.23	143	105	22.9	4.23	4.96	0.66	0.22	0.08	0.03	0.01	3.29	1.08	0.41	0.15	0.03	4.06	133	0.403	99.4	32.8	330	43	12.4	173	16.3	13.5	49.6	0.23	0.03	0.36	1.02	6	3.2	3.6
225	training set	non-ccRCC	50	male	6.2	101	0.06	241	23.1	13	1.18	14.6	5.7	8.9	3.56	142.4	104	23.6	4.35	4.7	0.43	0.45	0.07	0.04	0	2.03	2.12	0.34	0.19	0.02	4.8	155	0.482	100.5	32.4	322	41	11.5	211	15.7	8.5	15.1	0.18	0.03	0.36	1.025	6.5	33	5.7
226	training set	non-ccRCC	54	male	4.3	104	0.04	666	39	20.66	0.97	5.7	2.6	3.1	3.59	138	103	27.7	4.58	6.14	0.58	0.25	0.12	0	0	3.56	1.52	0.76	0.23	0.06	5.18	151	0.455	88	29	332	41	12.9	154	9.5	8.8	14.9	0.14	0.01	0.2	1.018	6.5	3.2	0
227	training set	non-ccRCC	46	female	6.3	45	0.14	235	33	30	0.91	9	3.5	5.5	4.14	143.6	103.2	25.8	4.48	6.97	0.44	0.49	0.05	0.01	0	3.07	3.41	0.35	0.1	0.03	4.08	133	0.374	92	33	356	43	13.2	420	10	9.2	18.6	0.39	0.01	0.1	1.006	6.5	3.2	2.6
228	training set	non-ccRCC	42	female	5.6	73	0.08	287	8	11	1.38	7.9	3	4.9	3.94	142	102.1	22.1	5.6	5.31	0.7	0.22	0.05	0.02	0	3.72	1.18	0.29	0.11	0.01	3.82	114	0.342	89.4	29.7	332	37	11.8	188	16.4	10.7	30.9	0.2	0.03	0.36	1.021	7	3.2	55.6
229	training set	non-ccRCC	40	female	6.01	81.31	0.08	319.86	23.1	20.66	1.04	11.02	4.52	6.51	4.02	140.89	103.47	23.23	5.6	4.92	0.69	0.22	0.07	0.02	0	3.38	1.07	0.36	0.09	0.02	4.16	121	0.365	87.7	29.1	332	41	13.2	194	16.3	11.6	36.6	0.22	0.03	0.36	1.031	6	3.2	45.24
230	training set	non-ccRCC	73	male	6.4	108	0.06	397	7	20.66	1.86	14.4	6.7	7.7	3.19	141	101	23.5	4.63	7.59	0.69	0.2	0.09	0.01	0	5.27	1.54	0.67	0.07	0.02	4.32	106	0.332	77	25	319	45	16	278	12.9	10.3	27.9	0.29	0.02	0.3	1.005	6.5	3.2	263.3
231	training set	non-ccRCC	42	female	5.6	73	0.08	287	8	11	1.38	7.9	3	4.9	3.94	142	102.1	22.1	5.6	5.31	0.7	0.22	0.05	0.02	0	3.72	1.18	0.29	0.11	0.01	3.82	114	0.342	89.4	29.7	332	37	11.8	188	16.4	10.7	30.9	0.2	0.03	0.36	1.021	7	3.2	55.6
232	training set	non-ccRCC	68	male	6	63	0.1	314	7	12	1.71	14.7	7.1	7.6	3.43	143.3	105	22.6	5.67	6.09	0.66	0.25	0.06	0.03	0.01	4.02	1.51	0.34	0.19	0.03	4.75	141	0.422	88.8	29.7	334	41	13	221	15.6	9.2	20.2	0.2	0.03	0.36	1.025	7	33	0.3
233	training set	non-ccRCC	53	male	7.1	75	0.09	429	27	24	0.89	22.7	7.6	15.1	4.26	143.8	105.1	21.5	5.08	4.78	0.51	0.37	0.08	0.02	0	2.44	1.78	0.39	0.11	0.01	4.56	155	0.444	97.4	34	349	44	12.7	124	15.3	11.5	37.6	0.14	0.05	1	1.021	6	3.2	0.7
234	training set	non-ccRCC	46	female	7.2	59	0.12	217	23	17	0.74	6.1	3	3.1	3.8	145	105	23.9	6.63	6.81	0.59	0.33	0.05	0.02	0	4.04	2.27	0.37	0.1	0.02	4.89	146	0.433	88.5	29.9	337	43	13.5	287	9.6	8.8	15.1	0.25	0.01	0.1	1.025	6.5	3.2	251.1
235	training set	non-ccRCC	54	male	2.2	49	0.04	230	10	11	1.1	10.9	8.8	2.1	3.56	129.2	96.3	22.1	5.87	5.68	0.67	0.23	0.09	0.01	0	3.81	1.32	0.49	0.04	0.02	3.24	79	0.267	82.4	24.5	298	45	15.4	249	15.2	7	8.6	0.18	0.03	0.36	1.021	6	3.2	14.3
236	training set	non-ccRCC	68	female	6.4	62	0.1	266	40	20.66	0.7	25.7	9	16.7	3.93	141	102	20	4.98	5.75	0.76	0.2	0.03	0	0	4.33	1.17	0.19	0.02	0.02	5.46	155	0.466	85	28	333	43	14.1	316	10.9	9.6	21.8	0.3	0.02	0.3	1.027	6	33	17.9
237	training set	non-ccRCC	81	male	6.2	70	0.09	247	11	18	1.64	6.2	3.3	2.9	3.97	140	106	19.6	4.41	6.27	0.61	0.29	0.09	0.01	0	3.81	1.83	0.58	0.03	0.02	4.4	129	0.41	93.1	29.4	316	47	14.2	247	16.2	9.6	23.1	0.24	0.03	0.36	1.015	6.5	16	4
238	training set	non-ccRCC	69	male	6.5	135	0.05	532	34	29	0.85	13.4	5.2	8.2	4.34	140	102	24.1	7.93	8.77	0.74	0.19	0.05	0.01	0	6.53	1.69	0.44	0.04	0.03	5.09	152	0.455	89.4	29.9	334	47	14.4	315	12.8	10.3	29	0.33	0.04	0.5	1.019	5.5	3.2	4.9
239	training set	non-ccRCC	52	male	7.8	83	0.09	516	38	22	0.58	12.3	5.2	7.1	4.29	141.9	102.4	24.8	4.95	7.14	0.59	0.33	0.04	0.01	0.01	4.23	2.35	0.27	0.09	0.08	5.6	167	0.49	87	29.8	343	42	13.3	244	12.7	10.3	27.6	0.25	0.12	1.7	1.013	6	3.2	1
240	training set	non-ccRCC	78	male	7.8	125	0.06	369	18	18	1	13.8	5.4	8.4	4.4	145.2	106.7	24.7	4.17	6.76	0.57	0.32	0.06	0.03	0.01	3.82	2.15	0.5	0.23	0.06	4.07	122	0.379	93.1	30.1	323	43	13.3	157	16.5	12.8	45.8	0.2	0.03	0.36	1.017	7	3.2	1.1
241	training set	non-ccRCC	24	male	6.6	98	0.07	452	47	30	0.64	12.4	3.5	8.9	4.09	141	103	23.6	5.36	7.85	0.74	0.17	0.08	0.01	0	5.81	1.3	0.61	0.09	0.02	5.77	175	0.503	87.2	30.3	348	40	12.6	225	12	10.1	26.8	0.23	0.02	0.3	1.02	6.21	6.44	45.24
242	training set	non-ccRCC	62	male	6.2	88	0.07	354	19	21	1.11	5.6	2.9	2.7	4.48	140	108	21.6	4.88	7.57	0.57	0.33	0.06	0.05	0	4.29	2.51	0.29	0.41	0.02	4.55	137	0.41	90.1	30.1	334	49	14.9	250	9.9	9.3	18.9	0.23	0.05	0.7	1.019	6.5	3.2	3.2
243	training set	non-ccRCC	55	male	5.5	81	0.07	463	41	47	1.15	13.3	6.1	7.2	3.85	145.1	106.4	25	5.13	5.44	0.45	0.45	0.09	0.01	0	2.47	2.43	0.46	0.06	0.01	4.26	151	0.438	103	35	345	53	14.2	123	17.7	12	43.6	0.15	0.01	0.2	1.036	5.5	3.2	6.8
244	training set	non-ccRCC	56	male	5.9	86	0.07	247	36	25	0.69	9.6	3.2	6.4	4.04	142.3	103.4	23	8.11	6.3	0.45	0.46	0.06	0.01	0	2.85	2.92	0.37	0.08	0.02	5.12	160	0.48	94	31	333	42	12.4	204	10.4	9.3	19.3	0.19	0.06	1	1.027	5.5	3.2	5.1
245	training set	non-ccRCC	39	male	4	87	0.05	417	22	19	0.86	8.4	4.2	4.2	3.96	141.9	105.8	21.5	5.22	6.71	0.58	0.33	0.06	0.03	0	3.85	2.22	0.39	0.19	0.03	5.23	155	0.46	88.1	29.6	336	40	12.4	173	11.1	9.6	21.9	0.17	0.03	0.4	1.021	5.5	3.2	19.8
246	training set	non-ccRCC	61	male	7.4	102	0.07	287	22	20.66	0.86	15.5	5.3	10.2	3.76	139	101	20.4	8.51	3.79	0.61	0.31	0.06	0.02	0	2.32	1.17	0.22	0.07	0.01	3.96	126	0.359	91	32	351	44	13.3	179	11.2	9.7	23.4	0.17	0	0	1.024	6	3.2	0.6
247	training set	non-ccRCC	50	female	3.6	69	0.05	242	17	23	1.35	6.5	2.9	3.6	3.81	141	103	22.5	4.88	4.61	0.65	0.25	0.06	0.04	0	2.99	1.15	0.28	0.17	0.01	3.76	100	0.313	83	27	319	43	16.6	283	9.3	8.7	15.9	0.25	0.01	0.2	1.013	5.5	3.2	40.1
248	training set	non-ccRCC	25	female	4.6	73	0.06	207	12	20	1.67	8	3.3	4.7	4.52	144	106	22.9	4.62	6.08	0.46	0.45	0.07	0.02	0.01	2.76	2.76	0.42	0.11	0.03	4.61	132	0.419	90.9	28.7	316	40	12.3	237	16.2	10.2	26.4	0.24	0.03	0.36	1.025	5.5	3.2	4.3
249	training set	non-ccRCC	63	female	4	72	0.06	250	8	11	1.38	8.6	4.6	4	3.38	142.4	102.8	26	6.04	6.39	0.71	0.23	0.05	0	0	4.56	1.47	0.32	0.02	0.02	3.77	113	0.369	98	30	306	47	13.5	387	16.3	10.3	28.3	0.4	0.03	0.36	1.01	6	3.2	99.8
250	training set	non-ccRCC	72	male	8	105	0.08	351	14	27	1.93	11.2	5.6	5.6	4.44	143.1	104.1	26.5	4.13	7.56	0.71	0.2	0.06	0.02	0	5.4	1.53	0.45	0.17	0.01	4.45	121	0.4	89.8	27.3	304	47	14.7	161	16.5	10.8	32.1	0.17	0.03	0.36	1.02	7	33	2.7
251	training set	non-ccRCC	55	male	6.2	100	0.06	447	30	21	0.7	14.1	6.5	7.6	4.58	140	101	25.2	4.14	9.57	0.53	0.34	0.1	0.03	0.01	5.04	3.23	0.94	0.27	0.06	5.19	164	0.449	87	32	365	44	13.7	184	14.3	10.6	30.9	0.2	0.03	0.3	1.021	6.5	3.2	5.4
252	training set	non-ccRCC	60	male	7.2	85	0.08	275	29	26	0.9	8.8	3.3	5.5	4.09	141.3	101.7	27.8	5.12	5.3	0.74	0.2	0.05	0.01	0	3.93	1.05	0.28	0.03	0	5.26	165	0.473	90	31	349	46	14	102	15.3	11.7	39.7	0.12	0.01	0.2	1.026	7	3.2	12.8
253	training set	non-ccRCC	53	female	9.3	63	0.15	258	20	18	0.9	15.2	5.4	9.8	4.3	136.1	101.8	22.9	5.31	6.87	0.64	0.3	0.05	0.01	0	4.37	2.05	0.35	0.08	0.02	5.62	149	0.479	85.2	26.5	311	49	16	262	16.1	10.6	30.6	0.28	0.03	0.36	1.029	5.5	3.2	22.2
254	training set	non-ccRCC	53	female	9.3	63	0.15	258	20	18	0.9	15.2	5.4	9.8	4.3	136.1	101.8	22.9	5.31	6.87	0.64	0.3	0.05	0.01	0	4.37	2.05	0.35	0.08	0.02	5.62	149	0.479	85.2	26.5	311	49	16	262	16.1	10.6	30.6	0.28	0.03	0.36	1.029	5.5	3.2	22.2
255	training set	non-ccRCC	64	male	4.6	64	0.07	311	10	16	1.6	4.6	2.8	1.8	4.24	136.1	102	22.9	4.05	9.25	0.74	0.18	0.05	0.02	0	6.85	1.7	0.48	0.18	0.01	4.11	128	0.39	95	31	328	47	13.7	240	8.6	8.8	15.3	0.21	0.03	0.3	1.011	7.5	3.2	1.6
256	training set	non-ccRCC	72	female	5.1	75	0.07	265	12	18	1.5	12.1	4.5	7.6	4.15	139.6	104.8	24.5	4.66	5.38	0.53	0.38	0.07	0.02	0	2.84	2.05	0.36	0.1	0.02	5.27	118	0.369	70	22.4	320	37	14.7	240	9.9	9	18.1	0.22	0.01	0.2	1.019	6	3.2	1.2
257	training set	non-ccRCC	30	female	3.5	67	0.05	192	17	19	1.12	3.5	1.4	2.1	3.99	139.5	103.5	22	4.53	6.55	0.67	0.26	0.06	0.01	0	4.41	1.67	0.37	0.08	0.01	4.51	127	0.392	86.9	28.2	324	46	14.6	243	13.5	10.8	33.2	0.26	0.01	0.2	1.03	7.5	3.2	51.7
258	training set	non-ccRCC	67	male	8.5	161	0.05	405	21	16	0.76	18.6	7.3	11.3	4.47	139.3	99.8	20.3	7.13	21.82	0.81	0.13	0.06	0	0	17.57	2.84	1.32	0.07	0.02	5.21	163	0.48	92	31.3	340	43	13.1	219	16.3	10.8	32.2	0.24	0.03	0.36	1.015	7	3.2	3.7
259	training set	non-ccRCC	47	female	7.4	60	0.12	219	13	18	1.38	3.5	2.2	1.3	3.75	135.2	105.1	20.9	4.5	7.02	0.44	0.48	0.06	0.02	0.01	3.07	3.37	0.41	0.11	0.05	4.33	134	0.398	92	31	337	44	13.2	252	14	11	32.8	0.28	0.01	0.1	1.02	6.21	6.44	45.24
260	training set	non-ccRCC	71	female	5.3	48	0.11	262	24	15	0.63	9.2	3.2	6	3.95	143	102.3	26.5	8	8.74	0.7	0.19	0.04	0.06	0.01	6.12	1.65	0.36	0.55	0.06	5.88	158	0.508	86.4	27	312	44	14.3	311	16.1	9.4	23	0.29	0.03	0.36	1.011	7	3.2	25.9
261	training set	non-ccRCC	54	female	4.9	53	0.09	190	18	26	1.44	6.3	0.7	5.6	4.67	142	105	22	4.43	4.81	0.59	0.35	0.04	0.02	0	2.84	1.67	0.2	0.09	0.01	4.73	150	0.456	96.3	31.6	328	42	12.3	280	16.1	9.6	22.8	0.27	0.03	0.36	1.027	5	3.2	287.2
262	training set	non-ccRCC	47	female	6	78	0.08	213	12	16	1.33	11.4	5.1	6.3	3.34	142	105	21.6	3.64	7.54	0.68	0.26	0.04	0.01	0.01	5.14	1.98	0.31	0.07	0.04	4.51	140	0.433	96.1	31.1	323	43	12.7	213	16	9.7	22.9	0.21	0.03	0.36	1.03	5.5	3.2	6.2
263	training set	non-ccRCC	58	female	5.8	62	0.09	235	14	13	0.93	5.2	1.2	4	4.58	140.7	104.3	22.6	5.92	4.84	0.56	0.34	0.07	0.03	0	2.73	1.63	0.33	0.14	0.01	4.42	128	0.395	89.4	29	324	41	13	247	16.2	10.8	30.8	0.27	0.03	0.36	1.022	6	3.2	2.1
264	training set	non-ccRCC	48	female	7.8	102	0.08	267	37	34	0.92	13.6	6.5	7.1	4.25	140.7	102	22.5	6.33	12.02	0.86	0.09	0.05	0	0	10.28	1.03	0.65	0.01	0.01	3.76	108	0.32	85.1	28.7	338	41	13.4	191	13.1	10.4	29.1	0.2	0.04	0.3	1.016	6	3.2	0
265	training set	non-ccRCC	49	female	5.5	74	0.07	319	28	31	1.11	9.3	3.4	5.9	3.99	140.7	101.9	24.3	4.35	4.22	0.36	0.55	0.04	0.05	0	1.5	2.31	0.19	0.21	0.01	4.45	136	0.412	92.6	30.5	330	41	12.5	227	16	9.1	19.7	0.21	0.03	0.36	1.017	6.5	3.2	2.2
266	training set	non-ccRCC	49	female	6.3	68	0.09	237	10	12	1.2	5.1	2.6	2.5	4.42	142.3	108.3	23.4	4.92	3.64	0.74	0.2	0.05	0.01	0	2.68	0.74	0.19	0.02	0.01	3.68	94	0.297	81	26	316	47	16.1	315	8.1	8.1	10.7	0.26	0	0	1.029	6	3.2	93.8
267	training set	non-ccRCC	46	male	5.6	116	0.05	381	46	20.66	0.61	15.2	4	11.2	3.63	141	103.1	21.9	4.74	5.87	0.59	0.32	0.06	0.02	0.01	3.45	1.86	0.34	0.12	0.03	5.85	177	0.523	89	30	338	47	14.6	120	13.9	10.23	27.4	0.23	0.07	1.2	1.025	6	3.2	3.9
268	training set	non-ccRCC	39	female	8.4	78	0.11	307	37	29	0.78	8.4	3	5.4	4.15	141	104	20	4.78	4.29	0.65	0.25	0.07	0	0	2.8	1.09	0.28	0.1	0.01	4.71	148	0.435	92	31	340	43	12.8	194	17.1	12.7	46.5	0.25	0.01	0.2	1.035	6	3.2	685.5
269	training set	non-ccRCC	50	male	5.4	96	0.06	221	19	15	0.79	6.2	3.6	2.6	3.73	138.5	105.1	21.9	4.19	6.35	0.63	0.26	0.08	0.02	0	4.02	1.63	0.53	0.15	0	4.13	131	0.386	94	32	339	41	12.3	192	9.6	9.1	17.3	0.17	0.02	0.3	1.023	6.5	3.2	50.8
270	testing set	ccRCC	42	male	6.2	77	0.08	354	87	32	0.37	14.6	6.3	8.3	4.39	139.4	101.2	23.2	4.81	5.08	0.51	0.37	0.06	0.05	0.01	2.57	1.9	0.28	0.25	0.06	5.46	172	0.493	90	32	349	41	12.7	349	9.7	8.8	15.4	0.31	0.02	0.4	1.031	5.5	3.2	17.7
271	testing set	ccRCC	68	female	7.5	88	0.09	335	13	19	1.46	5.6	3.3	2.3	4.58	138.5	102.6	24.6	4.32	4.49	0.63	0.29	0.05	0.03	0	2.84	1.28	0.21	0.14	0.02	4.03	123	0.398	99	31	309	49	13.7	201	11.6	10.3	26.7	0.21	0	0	1.019	7	3.2	107.2
272	testing set	ccRCC	38	male	3.8	73	0.05	288	15	14	0.93	16.7	6.9	9.8	3.35	146	102	25	4.67	3.49	0.63	0.26	0.08	0.03	0.01	2.2	0.89	0.27	0.09	0.02	4.95	151	0.434	88	31	348	43	13.5	180	13.7	11.3	36.3	0.2	0.02	0.6	1.029	6	3.2	9.7
273	testing set	ccRCC	81	male	7.1	78	0.09	255	6	11	1.83	14.5	8.1	6.4	3.84	139	104	24	6.05	3.44	0.67	0.21	0.08	0.04	0	2.29	0.72	0.29	0.13	0	4.26	112	0.361	85	26	310	46	14.8	147	11.4	9.8	24.2	0.14	0.01	0.3	1.009	5.5	3.2	43928
274	testing set	ccRCC	56	male	5.2	78	0.07	151	15	18	1.2	17.3	5.9	11.4	3.88	138.3	102.7	21.5	4.36	3.79	0.6	0.3	0.07	0.02	0	2.28	1.14	0.27	0.09	0.01	4.5	140	0.429	95	31	326	49	14.1	232	9.9	9.2	18.9	0.21	0	0	1.028	7	33	3
275	testing set	ccRCC	69	male	9	99	0.09	480	17	20	1.18	12.2	5.4	6.8	4.41	140	103	23.7	6.27	8.54	0.74	0.19	0.05	0.01	0	6.33	1.62	0.45	0.11	0.03	4.37	135	0.421	96.4	30.9	321	43	12.5	159	17.3	12.8	44.4	0.2	0.02	0.29	1.018	5.5	3.2	2.4
276	testing set	ccRCC	53	male	4.2	75	0.06	252	23	30	1.3	11.3	6.9	4.4	4.95	139.1	97.9	24.8	4.54	7	0.74	0.17	0.09	0	0	5.21	1.15	0.59	0.02	0.03	4.72	119	0.4	84.8	25.3	298	42	13.7	270	16	9.9	25.3	0.27	0.02	0.29	1.022	7	66	10.6
277	testing set	ccRCC	49	male	5.3	72	0.07	279	39	25	0.64	14.6	6.7	7.9	4.18	144	101	19.2	4.45	9.12	0.77	0.18	0.04	0	0	7.02	1.68	0.37	0.01	0.01	4.82	164	0.466	97	34	352	50	14	214	22.8	13.9	54.7	0.3	0.03	0.3	1.037	6	3.2	20.8
278	testing set	ccRCC	55	male	4.4	56	0.08	237	32	32	1	23.1	13.9	9.2	4.58	139	96	23.8	5.23	7.22	0.54	0.37	0.08	0.01	0	3.89	2.64	0.61	0.04	0.01	4.83	129	0.398	82	27	324	46	15.3	257	11.9	10.4	28.5	0.27	0.03	0.4	1.027	5.5	66	3
279	testing set	ccRCC	51	male	6.7	113	0.06	326	39	22.84	0.97	26.4	8.4	18	3.72	135.1	99.9	21.6	9.26	8.06	0.7	0.21	0.06	0.02	0.01	5.61	1.66	0.56	0.18	0.05	5.35	168	0.527	98.5	31.3	318	46	13.4	160	17	14	54	0.23	0.02	0.29	1.02	6	3.2	0
280	testing set	ccRCC	64	male	9.5	108	0.09	384	15	22.84	1.13	12.1	6.1	6	4.32	135	99	19.1	4.43	7.5	0.73	0.18	0.07	0.01	0	5.48	1.37	0.52	0.07	0.01	3.81	110	0.358	94	29	307	47	13.6	361	10	9	19	0.33	0.02	0.29	1.015	5	3.2	3
281	testing set	ccRCC	55	female	5.5	55	0.1	354	30	22	0.73	16.6	7.9	8.7	4.22	141	102	22.5	6.95	6.58	0.6	0.34	0.04	0.02	0	3.95	2.22	0.26	0.13	0.01	4.77	133	0.43	90.1	27.9	309	43	13.2	149	14.1	10.64	30.33	0.21	0.01	0.2	1.012	6.5	3.2	0.4
282	testing set	ccRCC	62	male	6.1	75	0.08	302	43	31	0.72	18.5	8.3	10.2	4.34	143.3	103.2	23.8	4.68	4.87	0.33	0.42	0.19	0.05	0.01	1.59	2.05	0.92	0.25	0.05	4.36	143	0.414	95	33	345	51	14.8	197	12.2	10.9	31.8	0.21	0.01	0.2	1.031	5.5	3.2	6.9
283	testing set	ccRCC	67	male	6.6	100	0.07	426	27	21	0.78	10	4.9	5.1	3.33	138.2	103.2	21.3	4.5	5.33	0.55	0.38	0.06	0.01	0.01	2.91	2.01	0.3	0.04	0.05	4.57	147	0.43	93.9	32.2	343	44	12.9	176	11.6	10	25.1	0.18	0.02	0.4	1.017	6	3.2	3.9
284	testing set	ccRCC	57	male	4.1	68	0.06	370	22	18	0.82	9.8	3.8	6	3.78	143	103	23.9	4.31	5.83	0.74	0.19	0.06	0.01	0	4.29	1.13	0.31	0.06	0.02	4.88	155	0.44	90.8	31.8	350	47	14.3	193	12.8	10.6	29.3	0.2	0.02	0.3	1.011	7	3.2	3.3
285	testing set	ccRCC	71	female	4.1	74	0.06	344	13	19	1.46	18.3	8.9	9.4	3.96	144	106	22.3	5.04	5.89	0.59	0.35	0.05	0.02	0	3.47	2.03	0.28	0.09	0.02	4.19	127	0.402	96	30.4	316	43	12.8	127	16.6	10.5	30.1	0.13	0.02	0.29	1.02	7	3.2	3.1
286	testing set	ccRCC	70	male	4.3	73	0.06	343	66	69	1.05	8.2	5.4	2.8	4.5	140	103.3	26.8	4.05	4.25	0.44	0.46	0.07	0.02	0.01	1.86	1.97	0.29	0.1	0.03	3.51	114	0.368	105	32.4	309	51	14	292	16.2	13.3	50.2	0.39	0.02	0.29	1.013	6	3.2	2.4
287	testing set	ccRCC	50	male	7.9	142	0.06	377	36	20	0.56	26.7	9.2	17.5	3.98	138.6	99.4	22.9	6.83	10.21	0.77	0.15	0.08	0.01	0	7.84	1.5	0.79	0.05	0.01	4.93	153	0.444	90.1	31	345	44	13.5	167	20.5	13	50.3	0.22	0.02	0.2	1.029	6.5	33	562.41
288	testing set	ccRCC	76	male	5.3	87.8	0.06	436	23	22.84	0.83	19.4	5.33	7.34	3.97	141.4	109.5	19.3	7.15	8.6	0.56	0.34	0.09	0.01	0	4.78	2.9	0.78	0.11	0.03	4.81	154	0.482	100.2	31.9	318	47	13.3	137	16.7	11.5	36.3	0.16	0.02	0.29	1.016	6	3.2	3.4
289	testing set	ccRCC	66	female	7.7	86	0.09	277	16	17	1.06	10.4	4.3	6.1	4.08	139.5	104.2	22.3	4.3	4.28	0.47	0.44	0.07	0.02	0	1.99	1.89	0.29	0.09	0.02	3.9	117	0.379	97.1	30.1	310	46	13.6	260	16.1	11	33	0.29	0.02	0.29	1.021	6.5	3.2	209.3
290	testing set	ccRCC	57	male	5.5	90	0.06	364	42	24	0.57	6.7	4.4	2.3	3.78	136.7	102.4	23	4.95	8.39	0.61	0.27	0.06	0.05	0.01	5.15	2.28	0.48	0.41	0.05	5.01	159	0.458	91	32	347	46	14	180	20.1	12.5	45.7	0.22	0.02	0.2	1.027	7	3.2	3.8
291	testing set	non-ccRCC	73	male	4.4	92	0.05	463	32	28	0.88	14.9	6.2	8.7	4.27	136.5	97	25.6	6.3	5.78	0.72	0.21	0.06	0.01	0	4.17	1.19	0.34	0.07	0.01	4.14	149	0.439	106	36	339	64	16.2	140	14.7	11.3	34.7	0.16	0	0	1.02	6	3.2	5.9
292	testing set	non-ccRCC	26	female	4.5	51	0.09	389	23.1	12	0.6	8.4	3.8	4.6	3.57	143	108	23.8	4.57	8.59	0.5	0.39	0.06	0.05	0	4.31	3.34	0.53	0.39	0.02	4.46	134	0.401	89.9	30	334	41	12.4	271	14.5	11.6	38.7	0.31	0.02	0.2	1.03	6	3.2	54.2
293	testing set	non-ccRCC	37	male	5.4	85	0.06	396	11	18	1.64	5.6	3.4	2.2	4.16	141	101	24.8	4.23	5.9	0.65	0.21	0.11	0.03	0.01	3.81	1.24	0.65	0.16	0.04	4.19	124	0.394	94	29.6	315	43	12.3	313	14.2	11.9	41.3	0.37	0.02	0.3	1.016	5.5	3.2	3.7
294	testing set	non-ccRCC	52	male	4.6	73	0.06	416	18	22	1.22	12.89	2.8	2.5	4.51	140	103	24.6	4.68	2.4	0.38	0.38	0.21	0.02	0.01	0.93	0.92	0.51	0.05	0.02	3.26	101	0.326	100.3	30.9	308	84	24.4	300	15.7	7.7	13	0.23	0.02	0.36	1.015	6.5	3.2	3.3
295	testing set	non-ccRCC	11	female	4.3	45	0.1	200	27	29	1.07	11.9	4.9	7	4.76	138.8	103.2	23.1	4.26	5.02	0.55	0.37	0.07	0.01	0	2.74	1.87	0.34	0.05	0.02	4.04	125	0.394	97.5	30.9	317	46	13	321	14.1	11.4	37	0.37	0.01	0.2	1.02	6.5	3.2	71.9
296	testing set	non-ccRCC	68	male	7	83	0.08	227	25	21	0.84	12.89	5.5	8.6	3.51	141.3	105.9	24.4	4.1	4.7	0.5	0.4	0.07	0.03	0.01	2.33	1.9	0.31	0.13	0.03	3.98	138	0.424	106.5	34.7	325	54	13.6	79	14.16	11.14	34.16	0.24	0	0	1.021	7	3.2	0
297	testing set	non-ccRCC	65	female	4.3	67	0.06	365	7	21	3	4.6	2.4	2.2	4.7	142.3	103	25.4	4.04	6.62	0.65	0.24	0.09	0.01	0.02	4.29	1.59	0.6	0.04	0.1	4.45	140	0.439	98.7	31.5	319	47	13.1	295	17.6	12.8	46.2	0.38	0.05	0.8	1.02	6.5	3.2	28.5
298	testing set	non-ccRCC	37	female	3	53	0.06	176	26.24	24	1.71	8.2	3.6	4.6	4.13	140	104	20.6	4.69	2.17	0.44	0.42	0.1	0.01	0.02	0.96	0.92	0.22	0.03	0.04	4.31	99	0.342	79.4	23	289	52	18.4	341	14.5	12.1	43	0.41	0	0	1.017	6	3.2	0
299	testing set	non-ccRCC	42	female	3.1	53	0.06	198	11	17	1.55	12.89	5	5.8	4.39	136	101	26.5	4.23	3.36	0.53	0.35	0.08	0.02	0.01	1.77	1.18	0.33	0.05	0.03	4.05	126	0.392	96.8	31.1	321	49	13.8	314	15.3	12	42.4	0.38	0.01	0.3	1.015	7	3.2	8.2
300	testing set	non-ccRCC	58	male	5.1	95	0.05	254	16	28	1.75	16.5	6.9	9.6	4.24	141	99	27.1	4.73	5.41	0.49	0.38	0.08	0.04	0.01	2.67	2.08	0.44	0.19	0.03	5.36	164	0.49	91.4	30.6	335	43	12.9	382	10	9.5	20.5	0.36	0.02	0.4	1.014	7	3.2	53.4
301	testing set	non-ccRCC	71	female	3.9	53	0.07	305	17	18	1.06	9.7	3.9	5.8	4.28	143.3	103.4	29.6	5.91	5.09	0.57	0.34	0.05	0.03	0.01	2.92	1.72	0.27	0.14	0.04	4.46	142	0.435	97.5	31.8	326	48	13.4	318	11.9	10.1	25.9	0.32	0.03	0.6	1.017	6.5	3.2	0
302	testing set	non-ccRCC	70	female	4	71	0.06	320	26.24	20	1.82	8.7	3.9	4.8	4.23	141	103	24.1	4.52	5.8	0.59	0.3	0.08	0.03	0	3.44	1.71	0.45	0.19	0.01	4.71	156	0.465	98.8	33.1	336	45	13.3	160	16	8.8	19	0.14	0.02	0.36	1.015	5.5	3.2	11
303	testing set	non-ccRCC	50	female	5.2	66	0.08	198	14	19	1.36	17.5	6.1	11.4	4.29	142	107	25.4	5.07	5.62	0.51	0.39	0.06	0.04	0.01	2.87	2.17	0.33	0.2	0.05	5.26	159	0.49	93.2	30.2	324	42	12.3	279	13.3	11	34.1	0.31	0.02	0.4	1.029	6	3.2	0
304	testing set	non-ccRCC	50	male	7.5	82	0.09	421	26.24	27	0.5	5.9	3.1	2.8	3.61	141	102	27.1	4.78	5.6	0.64	0.26	0.08	0.02	0.01	3.6	1.43	0.42	0.11	0.04	4.98	155	0.457	91.8	31.1	339	42	12.5	183	10.7	9.4	20.5	0.17	0.01	0.2	1.019	5.5	3.2	56.2
305	testing set	non-ccRCC	69	male	3.6	77	0.05	320	11	15	1.36	12.2	3.8	8.4	4.09	140	101	27.6	4.66	8.16	0.78	0.15	0.06	0.01	0.01	6.34	1.2	0.5	0.08	0.04	4.93	154	0.48	97.4	31.2	321	45	12.6	270	11.1	9.9	23.6	0.27	0.02	0.2	1.01	7	3.2	17.4
306	testing set	non-ccRCC	21	male	9.3	144	0.06	435	30	24.34	1.5	41.8	19	22.8	3.35	136	96	20.3	3.24	16.01	0.93	0.03	0.04	0	0	14.87	0.42	0.68	0	0.04	5.65	165	0.502	88.8	29.2	329	38	11.6	152	13	11	35	0.17	0.12	0.7	1.02	6.5	3.2	43990
[truncated: 19 more columns]
