# Supplementary material for: Liq_ccRCC: Identification of Clear Cell Renal Cell Carcinoma Based on the Integration of Clinical Liquid Indices
Source: Front Oncol. 2021 Jan 6;10:605769. doi: 10.3389/fonc.2020.605769 (PMC7873977; doi:10.3389/fonc.2020.605769)
Supplement: Supplementary file 2 [file Table_2.xlsx]

## Sheet: Sheet1
Supplementary Table S2. The detailed information of dataset
ID	Dataset	Diagnosis	Age	Sex	Blood urine nitrogen	Creatinine	Blood urine nitrogen/Creatinine	Uric acid	Alanine transaminase	Aspartate aminotransferase	AST/ALT	Total bilirubin	Direct bilirubin	Indirect bilirubin	Kalium	Natrium	Chlorine	CO2	Glucose	White blood cell	Neutrophile granulocyte ratio	Lymphocyte ratio	Monocyte ratio	Eosinophil ratio	Basophil ratio	Neutrophilic granulocytes	Lymphocytes	Monocytes	Eosinophil cells	Basophil count	Red blood cell count	Hemoglobin	Hematocrit	Mean corpuscular volume	Mean corpuscular hemoglobin	Mean corpuscular hemoglobin concentration	Red blood cell distribution width - SD	Red blood cell distribution width - CV	Platelet	Platelet distribution width	Mean platelet volume	Large platelet ratio	Plateletcrit	Immature granulocytes	Immature granulocyte ratio	Specific gravity	pH	Urobilinogen	White blood cell (urine)
1	external testing set	ccRCC	52	female	4.08	55	0.07	258	19	20	1.1	10.5	2	8.5	4.46	139	104	24	3.99	5.51	0.6	0.31	0.09	0	0	3.28	1.73	0.47	0.02	0.01	5.03	154	0.47	93.4	30.6	328	48	14.2	288	9.8	9.2	17.1	0.26	0.02	0.2	1.015	6	3.2	2
2	external testing set	ccRCC	50	male	4.56	64	0.07	296	34	23	0.68	14.8	3.1	11.7	3.89	139	103	29.5	7.5	5.03	0.64	0.27	0.08	0.01	0	3.24	1.37	0.39	0.02	0.01	4.93	155	0.46	93.2	31.3	336	41	12.7	272	16.1	9.4	22.9	0.256	0.01	0.1	1.025	6	3.2	12
3	external testing set	ccRCC	73	female	3.22	65	0.05	392	26	34	1.3	9	1.6	7.4	4.58	143	110	24.4	4.68	7.01	0.47	0.41	0.1	0.02	0	3.28	2.88	0.72	0.11	0.02	4.87	145	0.441	90.6	29.8	329	44.3	13.4	346	10.7	9.7	21.9	0.34	0.03	0.4	1.01	6	3.2	2
4	external testing set	ccRCC	37	male	5.6	94	0.06	392	14	22	1.6	19.3	3.2	16.1	4.77	140	104	23.4	4.65	4.74	0.56	0.37	0.04	0.02	0.01	2.66	1.75	0.19	0.11	0.03	5.53	180	0.53	95.8	32.5	340	46.2	13.2	173	15.8	11.8	41.3	0.2	0.02	0.2	1.02	6	3.2	1
5	external testing set	ccRCC	60	male	6.93	79	0.09	328	19	28	1.49	9.9	3.1	6.8	4.21	141	106	29	4.65	7.58	0.7	0.23	0.08	0	0	5.28	1.71	0.57	0.01	0.01	4.37	142	0.445	101.8	32.5	319	55.8	14.9	110	15.8	11.1	34.4	0.23	0.02	0.2	1.025	6	3.2	7
6	external testing set	ccRCC	49	male	4.87	100	0.05	418	28	19	0.7	10.6	2.1	8.5	3.95	139	105	27.2	4.66	8.11	0.59	0.33	0.06	0.02	0	4.8	2.65	0.48	0.17	0.01	4.88	147	0.445	91.2	30.1	330	43.2	13	259	10.9	9.6	21.8	0.25	0.02	0.2	1.015	7	3.2	5
7	external testing set	ccRCC	40	female	3.55	50	0.07	325	32	26	0.79	23.5	2.7	20.8	4.07	137	103	25.6	6.99	8.26	0.65	0.31	0.03	0.01	0	5.39	2.55	0.27	0.04	0.01	4.98	150	0.416	83.5	30.1	361	38	12.7	303	13.4	11.1	33.5	0.34	0.04	0.5	1.025	6	3.2	31
8	external testing set	ccRCC	40	male	5.54	68	0.08	362	28	21	0.73	23.5	3.9	19.6	3.88	137	106	21.9	5.49	5.98	0.58	0.33	0.08	0.01	0	3.48	1.99	0.45	0.04	0.02	5.53	179	0.509	92	32.4	352	43.3	13	200	14.4	11.4	36.1	0.23	0.02	0.3	1.02	7	3.2	11
9	external testing set	ccRCC	52	male	5.26	71	0.07	336	9	16	1.7	9.5	2.7	6.8	4.44	145	108	27.7	4.31	3.08	0.58	0.35	0.06	0.02	0	1.77	1.07	0.18	0.05	0	4.34	123	0.401	92.4	28.3	307	47.4	13.9	117	20.5	13.7	53.7	0.16	0.01	0.3	1.01	7	3.2	1
10	external testing set	ccRCC	68	female	6.49	64	0.1	349	8	14	1.69	5.2	1.2	4	4.17	141	113	18.5	4.75	5.54	0.7	0.16	0.07	0.06	0.01	3.89	0.91	0.36	0.33	0.05	2.58	41	0.159	61.9	15.7	255	47	21.9	415	15.2	7	10	0.29	0.01	0.1	1.01	7	3.2	11
11	external testing set	ccRCC	64	male	6.36	75	0.08	338	189	155	0.82	21.6	5	16.6	3.83	141	108	24.4	5.04	2.74	0.6	0.28	0.09	0.03	0.01	1.63	0.77	0.24	0.08	0.02	4.7	169	0.505	107.5	36.1	335	50.4	13.4	116	16.5	9.7	22.6	0.112	0	0.1	1.02	6.5	3.2	2
12	external testing set	ccRCC	65	male	3.59	72	0.05	225	76	53	0.7	12.8	3.5	9.3	4.28	139	102	24.4	4.36	5.23	0.52	0.38	0.07	0.01	0.02	2.75	1.97	0.37	0.06	0.08	4.79	153	0.458	95.5	31.9	334	46.6	13.7	449	15.9	8.7	17.5	0.39	0.01	0.1	1.02	7	3.2	7
13	external testing set	ccRCC	63	male	6.41	65	0.1	427	49	48	0.98	17.1	1.9	15.2	5.02	138	105	26.8	4.81	4.93	0.5	0.36	0.05	0.09	0	2.46	1.77	0.22	0.46	0.02	4.85	144	0.44	90.7	29.7	327	49	14.8	153	21.2	13.4	49.9	0.21	0.01	0.2	1.015	7	3.2	1
14	external testing set	ccRCC	52	male	4.89	66	0.07	273	24	23	0.96	11.6	2.2	9.4	4.2	139	108	23.3	5.29	5.61	0.45	0.46	0.05	0.04	0	2.53	2.59	0.26	0.21	0.02	5.57	158	0.505	90.8	28.4	313	43	13.2	248	16.3	11.6	37.3	0.287	0.01	0.2	1.025	6	3.2	8
15	external testing set	ccRCC	67	male	8.55	137	0.06	418	26	22	0.84	27.3	4.5	22.8	4.29	138	111	24.1	9.88	3.77	0.63	0.26	0.09	0.02	0	2.4	1	0.3	0.1	0	4.01	132	0.387	96.5	32.9	341	50.5	14.5	126	11.5	10.2	26.9	0.13	0.02	0.5	1.025	6	3.2	1
16	external testing set	ccRCC	53	male	4.09	70	0.06	361	24	19	0.76	8.2	1	7.2	4.8	141	102	29.3	7.74	5.04	0.65	0.27	0.07	0.01	0	3.28	1.36	0.34	0.05	0.01	4.8	99	0.368	76.7	20.6	269	53.8	19.6	378	11.4	9.9	25.3	0.38	0.02	0.2	1.025	6	3.2	4
17	external testing set	ccRCC	65	male	4.05	77	0.05	326	20	21	1.05	12.1	2.4	9.7	4.02	138	102	28.3	8.75	6.45	0.72	0.2	0.06	0.02	0	4.62	1.31	0.39	0.12	0.01	4.08	138	0.414	101.5	33.8	333	58.9	16.2	160	18.9	13.1	49.3	0.21	0.02	0.2	1.02	6	3.2	8
18	external testing set	ccRCC	66	female	5.88	66	0.09	271	16	19	1.2	13.3	2.2	11.1	4.15	140	106	24.9	5.79	5.7	0.64	0.29	0.05	0.03	0	3.62	1.63	0.28	0.16	0.01	4.9	145	0.442	90.2	29.6	328	47	14.3	187	12.7	10.4	28.5	0.2	0.02	0.2	1.02	6.5	3.2	23
19	external testing set	ccRCC	64	male	6.8	71	0.1	293	8	14	1.71	12.4	2.6	9.8	4.39	142	104	29	5.23	6.31	0.73	0.19	0.05	0.02	0	4.62	1.22	0.3	0.15	0.02	4.9	158	0.458	93.6	32.2	345	43.6	13	214	16.2	9.1	19.2	0.195	0.01	0.1	1.02	6.5	128	200
20	external testing set	ccRCC	59	female	3.85	55	0.07	261	12	13	1.04	9.9	1.7	8.2	3.58	142	108	24.1	4.79	8.04	0.58	0.32	0.07	0.02	0	4.7	2.6	0.6	0.2	0	5.07	145	0.445	87.8	28.6	326	43.3	13.5	202	16.4	12.5	44.9	0.25	0.01	0.1	1.02	6.5	3.2	4
21	external testing set	ccRCC	47	female	5.26	113	0.05	127	35	53	1.52	13.9	2.7	11.2	5.3	134	105	25.9	5.25	4.66	0.59	0.34	0.06	0.01	0	2.76	1.58	0.28	0.03	0.01	4.72	145	0.444	94.1	30.7	327	47.8	14	174	19.4	13.4	50.6	0.23	0.02	0.2	1.015	7	3.2	21
22	external testing set	ccRCC	64	female	6	85	0.07	277	15	24	1.6	9.7	2.1	7.6	4.03	143	108	28.3	5.06	4.64	0.62	0.29	0.07	0.02	0	2.88	1.35	0.31	0.08	0.02	4.55	134	0.416	91.4	29.5	322	44.2	13.3	221	11.1	10.2	24.8	0.22	0.02	0.2	1.02	7	3.2	14
23	external testing set	ccRCC	63	male	7.94	71	0.11	320	29	20	0.69	26.9	4.2	22.7	3.7	137	100	26.5	4.67	13.29	0.79	0.13	0.08	0	0	10.56	1.71	1	0.02	0	5.01	165	0.496	99	32.9	333	52.6	14.4	193	23.3	14.7	60.7	0.28	0.05	0.4	1.025	6	3.2	3
24	external testing set	ccRCC	35	female	4.54	55	0.08	297	33	28	0.85	12.3	2.8	9.5	4.6	139	108	19.1	4.41	3.02	0.58	0.34	0.07	0.01	0	1.76	1.03	0.2	0.02	0.01	3.71	72	0.263	70.9	19.4	274	48.5	18.7	431	12.3	10.3	28.4	0.44	0.01	0.3	1.02	6	17	707
25	external testing set	ccRCC	51	male	3.04	65	0.05	263	56	22	0.38	23.2	6.1	17.1	3.55	140	103	30.4	6.87	5.61	0.75	0.18	0.06	0	0	4.2	1.02	0.35	0.02	0	3.95	106	0.345	87.3	26.8	307	44.7	14	210	11.9	10.2	26.2	0.21	0.02	0.4	1.01	7	32	12
26	external testing set	ccRCC	65	male	5.05	68	0.07	234	16	17	1.09	19.9	3.8	16.1	4.11	139	103	25.7	9.65	6.01	0.49	0.43	0.06	0.02	0	2.92	2.58	0.34	0.14	0.02	5.35	158	0.477	89.2	29.5	331	42.2	13	140	16.6	12.4	43.5	0.17	0.01	0.2	1.015	6.5	3.2	1
27	external testing set	ccRCC	30	male	6.55	79	0.08	328	25	22	0.85	14	2.4	11.6	4.32	140	105	30.3	4.56	6.33	0.58	0.34	0.07	0.01	0.01	3.69	2.13	0.41	0.07	0.03	5.9	189	0.539	91.4	32	351	43.9	13.2	248	12.3	10.6	29.6	0.26	0.02	0.2	1.025	6	3.2	2
28	external testing set	ccRCC	56	female	6.17	60	0.1	326	30	26	0.87	20.2	3.5	16.7	4.28	141	105	24.1	5.75	6.47	0.63	0.31	0.04	0.01	0	4.08	2	0.28	0.09	0.02	4.89	146	0.438	89.6	29.9	333	43.7	13.4	167	19.7	13.1	48.9	0.22	0.02	0.2	1.025	6	3.2	51
29	external testing set	ccRCC	69	female	3.66	59	0.06	235	19	20	1.02	16.7	3.5	13.2	4.5	139	99	29.7	9.04	7.01	0.82	0.12	0.06	0	0	5.8	0.8	0.4	0	0	4.3	108	0.339	78.8	25.1	319	41.6	14.6	278	13.5	11.2	34.7	0.31	0.01	0.1	1.015	7	3.2	117
30	external testing set	ccRCC	51	male	5.55	74	0.08	365	24	17	0.69	14.6	2.7	11.9	4.78	136	103	24.6	5.57	8.55	0.65	0.28	0.07	0.01	0	5.56	2.36	0.56	0.05	0.02	5.85	186	0.556	94.9	31.8	335	43.9	13.3	188	16.2	9.6	23.2	0.179	0.06	0.7	1.025	5.5	17	6
31	external testing set	ccRCC	69	male	6.37	89	0.07	310	38	31	0.82	18.7	3.6	15.1	4.03	136	98	31.8	12.45	5.93	0.66	0.27	0.06	0.01	0	3.92	1.57	0.37	0.05	0.02	4.99	153	0.453	90.8	30.7	338	42.2	12.8	148	21.1	13.5	51.4	0.2	0.02	0.2	1.01	6	3.2	1
32	external testing set	ccRCC	54	female	6	61	0.1	270	35	20	0.58	6	1.2	4.8	4.16	139	108	24.1	5.37	3.35	0.44	0.48	0.05	0.02	0.01	1.5	1.6	0.2	0.1	0	4.17	121	0.376	90.2	29	322	43.3	13.3	71	17.6	13.2	52.7	0.09	0	0	1.025	6	3.2	6
33	external testing set	ccRCC	57	male	10.67	109	0.1	492	14	14	0.99	8.2	1.1	7.1	4.43	135	102	23.4	12.09	8.55	0.63	0.19	0.05	0.13	0	5.36	1.65	0.41	1.11	0.02	3.85	126	0.361	93.9	32.6	347	43.5	12.9	232	16.3	11.2	34.2	0.259	0.05	0.6	1.02	6	3.2	6
34	external testing set	ccRCC	58	male	6.38	71	0.09	317	27	23	0.86	24.2	3.9	20.3	4.22	141	106	23.3	4.5	4.5	0.68	0.26	0.06	0	0	3.06	1.15	0.27	0	0.01	4.66	146	0.452	97	31.3	323	50	14.2	140	14.2	11.5	37	0.16	0.01	0.2	1.025	6.5	3.2	2
35	external testing set	ccRCC	58	female	5.06	72	0.07	343	27	30	1.11	11.5	1.6	9.9	4.13	140	103	26.1	4.95	8.24	0.62	0.32	0.06	0.01	0	5.12	2.6	0.47	0.04	0.01	3.56	108	0.333	93.5	30.3	324	54.7	17.1	256	15.7	8.3	14.8	0.213	0.01	0.1	1.01	7.5	3.2	33
36	external testing set	ccRCC	54	male	4.35	73	0.06	325	25	22	0.86	16.3	2.9	13.4	4.42	138	104	24.8	10.31	8.17	0.56	0.38	0.05	0.01	0	4.58	3.09	0.38	0.1	0.02	5.18	166	0.482	93.1	32	344	40.4	12.1	166	16.6	11.1	31.6	0.184	0.03	0.4	1.015	7	3.2	4
37	external testing set	ccRCC	45	male	6.2	61	0.1	374	14	15	1.04	11.6	2.5	9.1	3.28	141	109	22.4	4.55	5.41	0.66	0.25	0.06	0.03	0.01	3.54	1.33	0.34	0.17	0.03	4.59	141	0.421	91.8	30.7	334	44.3	13.4	174	15.9	10.1	25.7	0.176	0.01	0.2	1.025	6	17	7
38	external testing set	ccRCC	73	female	6.56	72	0.09	215	20	21	1.05	11.1	2.2	8.9	4.94	140	100	26.6	5.44	5.08	0.7	0.25	0.04	0	0.01	3.57	1.26	0.21	0.02	0.02	5.92	161	0.5	84.5	27.2	322	43.5	14.4	189	16.3	12.1	43.5	0.23	0.02	0.4	1.015	7.5	3.2	2
39	external testing set	ccRCC	70	male	4.48	89	0.05	346	15	22	1.4	16	3.2	12.8	3.47	142	110	21.3	4.87	3.93	0.68	0.24	0.04	0.03	0.01	2.68	0.94	0.17	0.12	0.02	4.38	141	0.407	93	32.2	346	42.8	12.5	191	16.1	8.9	19.2	0.17	0.02	0.2	1.02	6	3.2	12
40	external testing set	ccRCC	54	male	3.58	75	0.05	316	19	16	0.85	16.4	4.5	11.9	4.73	134	96	27.9	5.5	7.45	0.67	0.22	0.1	0.01	0	5	1.6	0.77	0.05	0.03	4.14	106	0.347	83.8	25.5	305	43	14.3	343	16.4	13	46.8	0.445	0.01	0.1	1.02	6.3	3.2	37
41	external testing set	ccRCC	47	female	5.36	63	0.09	190	9	21	2.27	6.4	1.4	5	4.17	138	102	27.6	5.68	4.32	0.56	0.38	0.05	0.01	0.01	2.4	1.62	0.23	0.04	0.03	5.06	124	0.39	77.1	24.6	319	45.7	16.5	293	15.8	9.6	24.6	0.28	0	0	1.015	7.5	3.2	8
42	external testing set	ccRCC	44	female	3.6	59	0.06	389	21	25	1.18	54.2	6.7	47.5	3.83	140	104	27.3	5.83	3.81	0.64	0.3	0.05	0.01	0	2.42	1.16	0.19	0.03	0.01	4.09	120	0.38	92.9	29.3	316	50	14.8	111	15.8	11.1	34.4	0.23	0.01	0.3	1.025	6	3.2	7
43	external testing set	ccRCC	43	female	4.26	46	0.09	218	12	15	1.27	12.8	2.3	10.5	4.32	139	104	33.3	5.15	4.46	0.52	0.4	0.05	0.03	0	2.31	1.78	0.24	0.11	0.02	4.76	145	0.446	93.6	30.4	325	42.1	12.5	252	16.2	10.3	28.3	0.261	0	0.1	1.025	6	3.2	3
44	external testing set	ccRCC	66	female	7.21	62	0.12	215	33	32	0.96	23.4	5.1	18.3	3.58	141	109	24.2	5.14	5.17	0.67	0.25	0.06	0.01	0	3.48	1.3	0.31	0.06	0.02	4.5	143	0.43	95.6	31.8	332	44.6	13.4	117	16.6	13.3	47.4	0.156	0	0.1	1.025	5.5	17	42
45	external testing set	ccRCC	56	male	3.72	84	0.04	316	27	20	0.74	14.8	2.5	12.3	4.08	138	103	24.3	5.55	6.09	0.66	0.26	0.05	0.03	0.01	3.99	1.57	0.33	0.15	0.05	5.59	164	0.491	87.8	29.4	334	43.3	13.8	233	16.6	11	32.7	0.257	0.03	0.5	1.025	5.5	3.2	4
46	external testing set	ccRCC	68	female	7.08	63	0.11	322	25	23	0.94	24.4	3.9	20.5	3.98	140	104	27.8	4.96	5.86	0.53	0.4	0.05	0	0.01	3.12	2.33	0.31	0.02	0.08	4.46	147	0.429	96.2	32.9	342	40.8	12.2	221	16.4	10.2	27.8	0.225	0.01	0.1	1.02	6.5	3.2	290
47	external testing set	ccRCC	70	female	3.84	57	0.07	249	17	18	1.08	13.2	2.5	10.7	3.51	136	95	30	9.83	4.25	0.75	0.17	0.04	0.03	0.01	3.18	0.73	0.19	0.11	0.04	5.46	161	0.493	90.3	29.5	327	43.8	14	134	16.7	12.4	44.4	0.166	0.03	0.8	1.02	6	3.2	85
48	external testing set	ccRCC	63	male	4.14	78	0.05	371	26	21	0.82	20.3	4.4	15.9	3.48	142	102	23.9	4.53	3.49	0.58	0.28	0.09	0.04	0.01	2.02	0.97	0.32	0.14	0.04	4.55	154	0.439	96.5	33.8	350	44.2	12.8	126	16.9	11.3	34.5	0.143	0	0	1.02	6	3.2	3
49	external testing set	ccRCC	58	female	6.98	75	0.09	270	16	19	1.18	16.1	3.4	12.7	4.54	144	109	27.4	4.03	5.14	0.53	0.27	0.05	0.15	0	2.73	1.36	0.24	0.77	0.02	5.46	171	0.541	99.1	31.3	316	46.9	13.1	189	16.1	12.2	41.7	0.23	0.02	0.4	1.025	6	17	3
50	external testing set	ccRCC	55	female	3.44	62	0.06	157	48	19	0.39	25.9	3.7	22.2	3.85	140	105	25.7	4.7	2.27	0.56	0.33	0.06	0.04	0	1.28	0.75	0.14	0.09	0.01	4.38	138	0.409	93.4	31.5	337	47.9	14	111	18.7	13.4	52.5	0.15	0.02	0.2	1.025	5.5	3.2	52
51	external testing set	ccRCC	60	male	3.33	67	0.05	294	13	22	1.68	14.9	2.9	12	3.88	138	106	25.1	4.77	4.63	0.61	0.32	0.06	0.01	0.01	2.81	1.49	0.25	0.04	0.04	5.18	155	0.452	87.4	30	343	41.8	13	240	16.2	9.7	23.8	0.231	0.02	0.2	1.025	6	3.2	85
52	external testing set	ccRCC	63	male	5.37	76	0.07	393	19	16	0.88	11.5	2.1	9.4	3.82	140	105	23.3	7.02	6.02	0.55	0.33	0.08	0.04	0	3.3	1.98	0.5	0.22	0.02	5.58	178	0.512	91.6	31.9	348	43	13.1	157	16.6	13.3	48.6	0.208	0.03	0.5	1.04	5.5	3.2	253
53	external testing set	ccRCC	79	male	8.97	106	0.08	439	14	16	1.14	8	1	7	3.39	142	104	27.8	7.19	7.71	0.63	0.26	0.06	0.04	0.01	4.87	2.03	0.43	0.32	0.06	4.55	137	0.405	89	30.2	339	39.4	12.7	252	16.1	10.7	30.3	0.268	0.02	0.2	1.015	7	3.2	0
54	external testing set	ccRCC	57	female	5.37	71	0.08	289	11	23	2.09	14.5	2.8	11.7	3.51	140	105	27.9	5.27	6.92	0.64	0.29	0.06	0	0	4.45	2.03	0.41	0.01	0.02	4.49	131	0.388	86.5	29.2	337	40.8	13.6	163	16.3	12.1	40.9	0.197	0.01	0.1	1.02	6	3.2	11
55	external testing set	ccRCC	47	male	5.88	95	0.06	422	22	15	0.69	39.2	9.7	29.5	3.55	142	104	27.6	5.33	7.65	0.66	0.25	0.08	0.01	0	5.08	1.91	0.59	0.05	0.02	5.2	137	0.465	89.4	26.3	295	54.8	17.2	253	9.5	9.3	18.6	0.23	0.02	0.2	1.02	6	3.2	18
56	external testing set	ccRCC	55	male	5.25	62	0.08	341	25	23	0.89	11.8	1.6	10.2	4.32	138	101	25.2	6.33	4.7	0.48	0.38	0.05	0.08	0	2.3	1.8	0.3	0.4	0	4.13	139	0.421	101.9	33.7	330	46.7	12.6	222	17.7	12.9	49.5	0.29	0.01	0.2	1.02	6	3.2	2
57	external testing set	ccRCC	72	male	5.91	63	0.09	227	29	29	1	11.7	2.4	9.3	4.26	138	104	30	5.62	6.43	0.48	0.43	0.07	0.01	0.01	3.1	2.8	0.4	0.1	0	4.94	157	0.463	93.7	31.8	339	47.8	13.9	215	16.6	12.2	41.6	0.26	0.01	0	1.015	7.5	3.2	2
58	external testing set	ccRCC	49	male	6.19	72	0.09	296	65	97	1.48	42.5	16.4	26.1	3.93	135	101	26.4	6.29	7.41	0.76	0.14	0.1	0	0	5.6	1	0.8	0	0	3.91	114	0.346	88.5	29.2	329	42.5	13.2	141	22.2	14.1	57.6	0.2	0.01	0.1	1.02	6	3.2	29
59	external testing set	ccRCC	64	male	5.22	73	0.07	371	69	47	0.68	11.8	2.2	9.6	4.23	141	110	22	4.76	7.16	0.49	0.39	0.06	0.05	0.01	3.5	2.76	0.45	0.37	0.08	4.23	150	0.444	104.9	35.5	339	52.7	14.7	155	16.4	10	25.1	0.154	0.02	0.2	1.02	6	3.2	2
60	external testing set	ccRCC	49	male	6.73	63	0.11	408	13	16	1.16	24.9	4	20.9	3.74	140	106	23.4	4.76	6.24	0.62	0.31	0.07	0.01	0	3.86	1.92	0.41	0.04	0.01	4.86	160	0.481	98.9	32.9	332	43.6	12.7	226	16	9.1	19.4	0.207	0	0.1	1.03	6	17	7
61	external testing set	ccRCC	57	female	3.36	49	0.07	333	14	23	1.62	17.4	3.4	14	3.08	138	94	32.2	7.45	7.23	0.78	0.15	0.06	0.01	0	5.64	1.1	0.43	0.04	0.02	4.9	145	0.441	90	29.5	328	40.7	12.6	172	16.5	11.7	37.7	0.202	0.01	0.2	1.01	8	3.2	8
62	external testing set	non-ccRCC	51	male	4.45	71	0.06	294	34	38	1.12	8.4	1.9	6.5	4.03	138	104	24.7	4.79	2.41	0.64	0.21	0.04	0.11	0	1.54	0.5	0.1	0.26	0.01	4.55	132	0.413	90.9	29.1	321	40.3	12.7	168	16.9	13	46.6	0.218	0	0.2	1.015	7	3.2	1
63	external testing set	non-ccRCC	38	male	4.8	71	0.07	288	20	23	1.24	14.8	3.3	11.4	4.08	139	104	25.4	5.12	6.05	0.79	0.15	0.05	0.01	0	4.8	0.9	0.3	0	0	4.92	156	0.479	97.4	31.7	326	57.2	16	85	15	10.9	31.8	0.287	0.02	0.3	1.02	6.5	3.2	1
64	external testing set	non-ccRCC	47	female	3.29	52	0.06	243	12	14	1.17	8.2	1.5	6.7	4.26	137	107	20	4.23	6.97	0.67	0.25	0.06	0.02	0.01	4.67	1.72	0.39	0.16	0.03	4.22	120	0.365	86.5	28.5	329	37.9	12.6	370	16	9.1	19.8	0.337	0.01	0.1	1.02	6	3.2	7
65	external testing set	non-ccRCC	62	male	5.87	82	0.07	251	22	30	1.34	11.6	2.3	9.3	3.39	137	98	25.9	4.84	6.65	0.77	0.17	0.06	0.01	0	5.09	1.1	0.41	0.03	0.02	4.12	126	0.381	92.3	30.6	331	43.8	13.2	169	16.1	11.3	34.3	0.191	0.01	0.1	1.02	7	17	70
66	external testing set	non-ccRCC	72	male	4.01	92	0.04	343	19	21	1.15	20.9	3.8	17.1	3.92	140	107	27.3	4.31	6.68	0.77	0.15	0.06	0.02	0.01	5.12	0.98	0.41	0.13	0.04	4.79	159	0.49	102.3	33.2	324	47.3	12.9	244	16.2	10.1	26	0.246	0	0.1	1.025	6	32	15
67	external testing set	non-ccRCC	45	male	4.52	73	0.06	340	14	16	1.19	12.2	2.4	9.8	3.86	140	106	26.1	4.16	5.04	0.58	0.35	0.05	0.02	0.01	2.91	1.76	0.24	0.1	0.03	5.01	166	0.487	97.2	33.1	340	42.6	12.2	293	15.9	9	18.8	0.265	0.01	0.2	1.025	5.5	3.2	2
68	external testing set	non-ccRCC	35	female	2.48	52	0.05	275	15	22	1.49	17.7	3.2	14.5	4.39	139	107	23.2	5.19	6.11	0.67	0.27	0.05	0.01	0	4.11	1.62	0.32	0.05	0.01	5.37	144	0.446	83.1	26.8	323	42.3	14.1	205	17.3	12.6	46.8	0.26	0.01	0.2	1.025	6	3.2	113
69	external testing set	non-ccRCC	37	male	4.23	83	0.05	288	51	45	0.88	24.4	8	16.4	4.03	136	100	25	6.07	7.41	0.76	0.17	0.06	0.01	0	5.65	1.26	0.46	0.03	0.01	4.44	140	0.423	95.4	31.6	331	42	12.6	214	16.5	12.2	41.2	0.26	0.01	0.1	1.015	7	3.2	80
70	external testing set	non-ccRCC	69	female	3.87	60	0.06	264	13	19	1.42	7.4	1.6	5.8	2.68	141	106	24.8	4.75	8.09	0.86	0.11	0.03	0	0	6.93	0.89	0.23	0.02	0	3.85	112	0.338	87.8	29.1	331	41.7	12.9	201	10.6	9.9	23.7	0.2	0.02	0.2	1.02	6.5	3.2	592
71	external testing set	non-ccRCC	47	female	7.32	62	0.12	241	10	19	1.9	11.1	2.1	9	4.11	138	106	26.3	5.66	3.91	0.56	0.38	0.06	0.01	0	2.17	1.47	0.25	0.02	0	4.12	91	0.318	77.2	22.1	286	58.4	20.9	194	15	10.9	31.8	0.87	0.01	0.2	1.015	6	3.2	16
72	external testing set	non-ccRCC	63	male	4.97	89	0.06	345	32	28	0.87	20.6	2.7	17.9	4.18	142	104	28	5.6	8.36	0.76	0.18	0.06	0	0.01	6.32	1.48	0.49	0.03	0.04	5.39	164	0.502	93.1	30.4	327	44.4	13.1	245	18.3	13	49.5	0.32	0.01	0.2	1.02	7	3.2	2
73	external testing set	non-ccRCC	72	female	4.97	72	0.07	321	16	19	1.22	14.8	2.8	12	4.64	138	104	24.5	6.78	6.82	0.62	0.27	0.08	0.02	0.01	4.25	1.83	0.55	0.14	0.05	4.35	130	0.398	91.5	29.9	327	50.9	15.1	215	13.6	11.2	34.7	0.24	0.03	0.4	1.02	6.5	3.2	30
74	external testing set	non-ccRCC	64	male	3.7	76	0.05	237	39	31	0.79	20.9	8.4	12.5	3.66	135	100	29.1	6.21	6.67	0.66	0.22	0.12	0	0	4.38	1.45	0.82	0.02	0	3.52	96	0.296	84.1	27.3	324	43.6	14.3	508	9.7	9.3	18.7	0.47	0.01	0.2	1.015	7	32	18
75	external testing set	non-ccRCC	59	female	4.88	53	0.09	270	12	19	1.55	13.4	2.8	10.6	4.3	140	108	23.3	4.33	4.67	0.5	0.36	0.07	0.06	0.01	2.34	1.68	0.32	0.28	0.04	4.56	137	0.427	93.6	30	321	43.7	12.8	259	13.2	11.2	34.6	0.29	0.01	0.2	1.015	7.5	3.2	159
76	external testing set	non-ccRCC	50	南	7.38	89	0.08	319	25	23	0.92	27.8	6.2	21.6	3.94	141	106	27.1	4.65	8.08	0.79	0.14	0.06	0	0	6.38	1.14	0.52	0.02	0.02	5.12	162	0.481	93.9	31.6	337	47	13.8	150	16.1	12.4	44.7	0.19	0.01	0.2	1.02	6	32	6
77	external testing set	non-ccRCC	52	female	2.89	62	0.05	231	7	14	1.92	7.9	1.6	6.3	5.06	140	101	33.1	6.03	7.93	0.7	0.2	0.09	0.01	0	5.58	1.55	0.74	0.04	0.02	4.66	116	0.37	79.4	24.9	314	42.2	14.5	587	11.1	9.6	22	0.57	0.01	0.2	1.01	7.5	3.2	12
78	external testing set	non-ccRCC	32	female	7.84	56	0.14	354	16	14	0.83	7.1	1.3	5.8	4.36	137	105	20.5	4.79	4.37	0.56	0.37	0.05	0.01	0.01	2.46	1.62	0.23	0.03	0.03	4.91	140	0.43	87.5	28.5	326	43.3	14.2	301	16	10.3	28.9	0.31	0.01	0.2	1.02	6.5	3.2	39
79	external testing set	non-ccRCC	78	male	4.91	84	0.06	273	11	14	1.34	16.8	4	12.8	4.52	142	103	23	4.68	6.17	0.63	0.28	0.08	0.01	0	3.89	1.7	0.48	0.08	0.02	4.08	126	0.384	94.2	30.8	327	45.1	13.3	253	16	8.9	18.1	0.227	0.01	0.2	1.02	6.5	3.2	8
[truncated: 19 more columns]
